# Supplementary material for: Chemical Proteomics Reveals Antibiotic Targets of Oxadiazolones in MRSA
Source: J Am Chem Soc. 2022 Dec 30;145(2):1136–43. doi: 10.1021/jacs.2c10819 (PMC9853856; doi:10.1021/jacs.2c10819)
Supplement: Supplementary file 2 — ja2c10819_si_002.xlsx [file ja2c10819_si_002.xlsx]

## Sheet: Contents
Tab
1	Initial screen compound overview
2	SAR overview
3	Extended MIC table
4A	Initial ABPP experiment
4B	ABPP with inactive compounds
4C	ABPP mutant 3-resistant A vs WT
4D	ABPP mutant 3-resistant B vs WT
5	Full proteome analysis WT + 3-resistant A/B
6	Selected gene analysis

## Sheet: 1. Hits found
Compound ID	MIC MRSA	SMILES code
97i	50uM	O=S(NCCNC/C=C/C1=C(C2=CC(OCO3)=C3C=C2)C=CC=C1)(C4=C(C=CN=C5)C5=CC=C4)=O
AJ349	100 uM	CCN1CCCC(C1)NC2=NN3C=C(N=C3S2)C4=CC=C(C=C4)F
ESC1000074	100 uM	CCN(CC)C(=O)n1cnc(S(=O)(=O)Cc2c(F)cccc2F)n1
FJ052	100 uM	O=S(N(CC1=CC(OC2=CC=CC=C2)=CC=C1)CC3=NN=NN3)(C4=CC(CCC(C)(C)O5)=C5C=C4)=O
FJ059	12.5uM	CC1=NC2=CC=CC=C2C(NC(NC3=C(OC)C=CC(Cl)=C3)=O)=C1
FJ072	50uM	NCCN(CC1=CC=C(OC2=CC=CC=C2)C=C1)S(=O)(C3=CC(CCC(C)(C)O4)=C4C=C3)=O
FJ077	25uM	O=C1NC2=CC=CC=C2C1=C([H])C3=CC(Br)=C(O)C(Br)=C3
FJ292	100 uM	O=S(N(CC1=CC=C(OC2=CC=CC=C2)C=C1)CC(NCCOCCN)=O)(C3=CC(CCC(C)(C)O4)=C4C=C3)=O
FJ338	50uM	O=C(C1=NC2=C(C=CC=N2)O1)CCC3=CC=C(OC4=CC=CC=C4)C=C3
IMI1517570	50uM	C[C@@H]1Oc2ccc(C)cc2C(=O)[C@H]1NS(=O)(=O)c3ccc(C)cc3
IMI1787463	12.5 uM	O=C(N)C1=NC(N(CC2)CCC2CC3=CC=CC=C3)=NC4=C1SC=C4
IMI2341674	50uM	CN(Cc1ccccc1)c2nc(N)c3c(ccc4c3ccn4Cc5c(Cl)cccc5Cl)n2
IMI6894357	100 uM	C(CNCCCn1ccc2ccccc12)CN3CCC(CC4CCCCC4)CC3
IMI7028555	100 uM	FC(F)(F)c1cccc(CSC[C@@H]2NC(=O)N(C2=O)c3ccc(Cl)cc3)c1
CAY10499/1	6.25 uM	COc1nn(c2ccc(NC(=O)OCc3ccccc3)c(C)c2)c(=O)o1
LP008	50uM	ClC1=CN=C(N2[C@@H](C)CCCC2)N=C1NC3=NNC(C4CC4)=C3
MFW011	25uM	O=C(N1N=NC(S(CC2CCCCC2)=O)=C1)N(CC3)CCC3CC4=CC=CC=C4
ROB-132	50uM	C1(N=C(C2=NNC=C2NCC3=CC=CC4=C3C=CC=C4)N5)=C5C=CC(CN6CCOCC6)=C1
ROB-277	25uM	ClC1=CC=CC(NC2=CNN=C2C(N3)=NC4=C3C=CC=C4)=C1
ROB-281	50uM	ClC1=CC=CC(NC2=CNN=C2C(N3)=NC4=C3C=CC=C4)=N1

## Sheet: 2. SAR overview
ID	Structure	Smiles code	MIC MRSA USA300 (µM)	MIC S. aureus 29213 (µM)	CC50 HEK293T (µM)	CC50 HepG2 (µM)
1		O=C(NC1=CC=C(N2N=C(OC)OC2=O)C=C1C)OCC3=CC=CC=C3	6.25	12.5
2		O=C(NC1=CC=C(N2N=C(OC)OC2=O)C=C1C)C3=CC=CC=C3	12.5	25	46	>50
3		O=C(NC1=CC=C(N2N=C(OC)OC2=O)C=C1C)C3=CC(OC4=CC=CC=C4)=CC=C3	0.78	1.56	8.4	16.2
4		O=C(NC1=CC=C(N2N=C(OC)OC2=O)C=C1C)C3=CC(C#C)=CC=C3	3.13	12.5	10.2	>50
5		O=C(NC1=CC=C(N2N=C(OC)OC2=O)C=C1C)C3=NC=NC=C3	>50	>50
6		O=C(NC1=CC=C(N2N=C(OC)OC2=O)C=C1C)C3=CC=NC=C3	>50	>50
7		O=C(NC1=CC=C(N2N=C(OC)OC2=O)C=C1C)C3=CC=C(C(F)(F)F)C=C3	>50	>50
8		O=C(NC1=CC=CC=C1C)OCC2=CC=CC=C2	>50	>50
9		CC1=CC(N2N=C(OC)OC2=O)=CC=C1	>50	>50
10		O=C(NC1=CC=C(NNC(OC)=O)C=C1C)OCC2=CC=CC=C2	>50	>50
11		O=C(NC1=CC=C(N2N=C(OC)OC2=O)C=C1)OCC3=CC=CC=C3	25	>50
12		NC1=CC=C(N2N=C(OC)OC2=O)C=C1C	>50	>50
13		COC(NC1=CC=C(N2N=C(OC)OC2=O)C=C1C)=O	50	>50
14		O=C(NC1=CC=C(N2N=C(OC)OC2=O)C=C1C)NCC3=CC=CC=C3	>50	>50
15		O=C(NC1=CC=C(N2N=C(OC)OC2=O)C=C1C)CCC3=CC=CC=C3	25	>50
16		O=C(NC1=CC=C(N2N=C(OC)OC2=O)C=C1C)OC3=CC=CC=C3	>50	>50
17		O=C(NC1=CC=C(N2N=C(OC)OC2=O)C=C1C)CC3=CC=CC=C3	12.5	50
18		O=C1OC(OC)=NN1C(C=C2)=CC=C2NC(C3=CC=CC=C3)=O	>50	>50
19		O=C1OC(OC)=NN1C(C=C2OC)=CC=C2NC(C3=CC=CC=C3)=O	25	50
20		ClC1=CC(N2N=C(OC)OC2=O)=CC=C1NC(C3=CC=CC=C3)=O	25	50
21		O=C1OC(OC)=NN1C(C=C2C#N)=CC=C2NC(C3=CC=CC=C3)=O	25	>50
22		O=C(NC1=CC=C(N2N=C(OC)OC2=O)C=C1C)C3=CN=CC=C3	50	>50
23		O=C(NC1=CC=C(N2N=C(OC)OC2=O)C=C1C)C3=NC=CC=C3	>50	>50
24		O=C(NC1=CC=C(N2N=C(OC)OC2=O)C=C1C)C3=CN=CN=C3	>50	>50
25		O=C(NC1=CC=C(N2N=C(OC)OC2=O)C=C1C)C3=NC=CN=C3	>50	>50
26		O=C(NC1=CC=C(N2N=C(OC)OC2=O)C=C1C)C3=CN=C(Cl)C=C3	>50	>50
27		O=C(NC1=CC=C(N2N=C(OC)OC2=O)C=C1C)C3=CC=C(Cl)C=C3	6.25	>50
28		O=C(NC1=CC=C(N2N=C(OC)OC2=O)C=C1C)C3=CC=C(OC)C=C3	12.5	>50
29		O=C(NC1=CC=C(N2N=C(OC)OC2=O)C=C1C)C3=CC=C(C)C=C3	6.25	25 - 50
30		O=C(NC1=CC=C(N2N=C(OC)OC2=O)C=C1C)C3=CC=C(F)C=C3	6.25	25	42	>50
31		O=C(NC1=CC=C(N2N=C(OC)OC2=O)C=C1C)C3=CC(Cl)=CC=C3	6.25	>50
32		O=C(NC1=CC=C(N2N=C(OC)OC2=O)C=C1C)C3=CC(OC)=CC=C3	6.25	12.5
33		O=C(NC1=CC=C(N2N=C(OC)OC2=O)C=C1C)C3=CC(C)=CC=C3	12.5	>50
34		O=C(NC1=CC=C(N2N=C(OC)OC2=O)C=C1C)C3=CC(Cl)=C(Cl)C=C3	>50	>50
35		O=C(NC1=CC=C(N2N=C(OC)OC2=O)C=C1C)C3=C(Cl)C=CC=C3	12.5	25
36		O=C(NC1=CC=C(N2N=C(OC)OC2=O)C=C1C)C3=C(OC)C=CC=C3	>50	>50
37		O=C(NC1=CC=C(N2N=C(OC)OC2=O)C=C1C)C3=C(C)C=CC=C3	25	>50
38		O=C(NC1=CC=C(N2N=C(OC)OC2=O)C=C1C)C3=CC=C(C#C)C=C3	25	>50	49	>50
39		O=C(NC1=CC=C(N2N=C(OC)OC2=O)C=C1C)C3=C(C=CC=C4)C4=CC=C3	25	50
40		O=C(NC1=CC=C(N2N=C(OC)OC2=O)C=C1C)C3=CC(C=CC=C4)=C4C=C3	1.56	>50
41		CC1=C(NC(C2=CC(C3=CC=CC=C3)=CC=C2)=O)C=CC(N4C(OC(OC)=N4)=O)=C1	>12.5	>50
42		CC1=C(NC(C2=CC(C3=CN=CN=C3)=CC=C2)=O)C=CC(N4C(OC(OC)=N4)=O)=C1	12.5	>50
43		CC1=C(NC(C2=CC(C3=CC=C(Cl)C=C3)=CC=C2)=O)C=CC(N4C(OC(OC)=N4)=O)=C1	>12.5	>50
44		CC1=C(NC(C2=CC(C#CC3=CC=CC=C3)=CC=C2)=O)C=CC(N4C(OC(OC)=N4)=O)=C1	>12.5	>50
45		O=C(NC1=CC=C(N2N=C(OC)OC2=O)C=C1C)C3=CC(OC4=CN=CC=C4)=CC=C3	>12.5	>50
46		O=C(NC1=CC=C(N2N=C(OC)OC2=O)C=C1C)C3=CC(OC4=NC=CC=C4)=CC=C3	12.5	>50
47		O=C(NC1=CC=C(N2N=C(OC)OC2=O)C=C1C)C3=CC(OC4=CC=C(Cl)C=C4)=CC=C3	1.56	3.13
48		O=C(NC1=CC=C(N2N=C(OC)OC2=O)C=C1C)C3=CC(OC4=CC=C(OC)C=C4)=CC=C3	1.56	3.13
49		O=C(NC1=CC=C(N2N=C(OC)OC2=O)C=C1C)C3=CC(OC4=CC=C(C)C=C4)=CC=C3	3.13	1.56
50		O=C(NC1=CC=C(N2N=C(OC)OC2=O)C=C1C)C3=CC(OC4=CC=C(F)C=C4)=CC=C3	1.56	3.13	8.2	25
51		O=C(NC1=CC=C(N2N=C(OC)OC2=O)C=C1C)C3=CC(OC4=CC=C(C(F)(F)F)C=C4)=CC=C3	3.13	>12.5
52		O=C(NC1=CC=C(N2N=C(OC)OC2=O)C=C1C)C3=CC(OC4=CC(Cl)=CC=C4)=CC=C3	0.78 - 1.56	3.13 - 6.25	4.4	11
53		O=C(NC1=CC=C(N2N=C(OC)OC2=O)C=C1C)C3=CC(OC4=CC(C)=CC=C4)=CC=C3	0.78	1.56 - 3.13	3.9	6.3
54		O=C(NC1=CC=C(N2N=C(OC)OC2=O)C=C1C)C3=CC(OC4=CC(C(F)(F)F)=CC=C4)=CC=C3	1.56	>12.5	15	11
55		O=C(NC1=CC=C(NC(OC)=O)C=C1C)C2=CC(OC3=CC=CC=C3)=CC=C2	>12.5	>12.5
56		O=C(NC1=CC=C(NC(C=C)=O)C=C1C)C2=CC(OC3=CC=CC=C3)=CC=C2	>12.5	>12.5
57		O=C(NC1=CC=C(NC(CCl)=O)C=C1C)C2=CC(OC3=CC=CC=C3)=CC=C2	>12.5	>12.5
58		O=C(NC1=CC=C(N=C=S)C=C1C)C2=CC(OC3=CC=CC=C3)=CC=C2	>12.5	>12.5
59		CC1=C(NC(C2=CC(OC3=CC=CC=C3)=CC=C2)=O)C=CC(N4C(OC(OCC)=N4)=O)=C1	0.78	3.13	9.4	7.2
60		CC1=C(NC(C2=CC(OC3=CC=CC=C3)=CC=C2)=O)C=CC(N4C(OC(OCC(C)C)=N4)=O)=C1	>12.5	>12.5	>50	>50
61		CC1=C(NC(C2=CC(OC3=CC=CC=C3)=CC=C2)=O)C=CC(N4C(OC(OCCCC)=N4)=O)=C1	1.56	>50	16	>50
62		CC1=C(NC(C2=CC(OC3=CC=CC=C3)=CC=C2)=O)C=CC(N4C(OC(OCCOC)=N4)=O)=C1	3.13	12.5 - 25	4.6	7

## Sheet: 3. Extended MIC table
MIC Table		1	2	3	meropenem	vancomycin	daptomycin
Species	Strain	µM (µg/mL)	µM (µg/mL)	µM (µg/mL)	µM (µg/mL)	µM (µg/mL)	µM (µg/mL)
MRSA	USA300	6.25 (2)	12.5 (4)	0.8 (0.3)	1.1 (0.5)	1.4 (2)	1.2 (2)
Staphylococcus aureus	ATCC 29213	25 (8.9)	25 (8)	1.6 (0.7)	≤0.1 (≤ 0.06)	0.7 (1)	1.2 (2)
MRSA	NY-155	3.1 (1.1)	12.5 (4)	0.8 (0.3)	9.1 (4)	0.7 (1)	1.2 (2)
MRSA	MRSA131	3.1 (1.1)	6.25 (2)	1.6 (0.7)	2.3 (1)	0.7 (1)	1.2 (2)
MRSA	COL	6.25 (2.2)	25 (8)	1.6 (0.7)	293 (128)	1.4 (2)	2.4 (4)
MRSA	NRS384	1.6 (0.6)	3.1 (1)	1.6 (0.7)	4.6 (2)	0.7 (1)	1.2 (2)
MRSA & VISA	LIM2	6.25 (2.2)	12.5 (4)	1.6 (0.7)	4.6 (2)	2.8 (4)	1.2 (2)
VISA	SA MER	12.5 (4.4)	>50 (>16)	1.6 (0.7)	0.3 (0.13)	2.8 (4)	4.9 (8)
VISA	LIM3	6.25 (2.2)	12.5 (4)	0.8 (0.3)	≤2.3 (≤1)	2.8 (4)	2.4 (4)
VISA	NRS126	25 (8.9)	50 (16)	3.1 (1.3)	293 (128)	2.8 (4)	2.4 (4)
VISA	NRS17	25 (8.9)	50 (16)	3.1 (1.3)	9.1 (4)	5.5 (8)	0.6 (1)
VRSA	BR-VRSA	12.5 (4.4)	25 (8)	1.6 (0.7)	>293 (>128)	88.3 (>128)	1.2 (2)
VRSA	VRSA-1	25 (8.9)	50 (16)	3.1 (1.3)	293 (128)	88.3 (>128)	1.2 (2)
VRSA	VRSA-2	6.25 (2.2)	25 (8)	0.8 (0.3)	293 (128)	88.3 (>128)	≤0.6 (≤1)
VRSA	VRSA-3a	12.5 (4.4)	25 (8)	1.6 (0.7)	146.3 (64)	88.3 (>128)	≤0.6 (≤1)
Pseudomonas aeruginosa	ATCC 27853	>50 (>18)	>50 (>16)	>50 (>21)	2.3 (1)	88.3 (>128)	>79 (>128)
Acinetobacter baumannii	ATCC BAA747	>50 (>18)	>50 (>16)	>50 (>21)	0.6 (0.25)	88.3 (>128)	>79 (>128)
Klebsiella pneumoniae	ATCC 29665	>50 (>18)	>50 (>16)	>50 (>21)	≤0.1 (≤ 0.06)	88.3 (>128)	>79 (>128)
Escherichia coli	ATCC 25922	>50 (>18)	>50 (>16)	>50 (>21)	≤0.1 (≤ 0.06)	88.3 (>128)	>79 (>128)
Enterococcus faecium	E155	50 (18)	>50 (>16)	50 (21)	36.6 (16)	44.2 (64)	≤0.6 (≤1)
Enterococcus faecium	E7130	50 (18)	>50 (>16)	50 (21)	>293 (>128)	≤0.7 (≤1)	9.9 (16)
MRSA, methicillin resistant Staphylococcus aureus, VISA, vancomycin intermediate S.aureus, VRSA, vancomycin resistant S.aureus.

## Sheet: 4A. 3 vs 4
Protein IDs	Protein names	Protein description	Gene names	4 / DMSO	P value	3 1 uM + 4 / 4	P value	3 10 uM + 4 / 4	P value	AVG DMSO/DMSO	AVG DMSO/4	AVG 3 1 uM/4	AVG 3 10 uM/4	01 DMSO/DMSO	2	3	4	5	6	7	8	9	10	11	12	Unique peptides	Unique sequence coverage [%]	Mol. weight [kDa]	Sequence lengths	Q-value	Score	Intensity	MS/MS count
Q2FDS6	FphE	Uncharacterized hydrolase	SAUSA300_2518	108.238	0.000159059	0.0168935	0.000164025	0.0110449	0.0001599	5.4769e+06	5.9281e+08	10014638	6.54753e+06	3.9358e+06	8141598	4.3533e+06	558000320	543080256	677350400	8287403	12836008	8920503	6907199	6.1974e+06	6537996	22	73.6	31.031	276	0	323.31	19754000000	416
Q2FI93	FabH	3-oxoacyl-[acyl-carrier-protein] synthase 3	fabH	104.505	0.000108589	0.138567	0.000498914	0.0374276	0.000122362	19267342	2.01353e+09	2.7901e+08	7.53617e+07	17676004	17709008	22417014	1857400704	1909400960	2273800448	236620032	479230176	121180072	83272040	83345944	59467016	12	60.1	33.879	313	0	323.31	57944000000	744
A0A0H2XJL0	FphH	Carboxylesterase	est	67.4191	0.0028918	0.205505	0.0149023	0.0729882	0.0036417	5.31343e+06	3.58227e+08	7.36172e+07	26146320	2.7985e+06	7.0604e+06	6.0814e+06	328329984	282780160	463569952	54727004	156379920	9744804	32103978	25702988	20631994	15	53.7	28.094	246	0	149.85	9241800000	294
A0A0H2XHZ1	HZ1	Putative lysophospholipase	SAUSA300_0070	31.7188	0.000859889	0.630799	0.173917	0.400477	0.0056093	8.64386e+06	2.74173e+08	1.72948e+08	109800000	7343599	10379995	8208000	258119904	232790112	331610080	203290096	246890048	68665000	107400024	121869968	100130008	11	46.1	31.038	271	0	169.18	14134000000	349
A0A0H2XHD0	FphC	Hydrolase, alpha/beta hydrolase fold family	SAUSA300_1194	31.7048	0.000177937	0.316369	0.001114	0.126311	0.000266859	3.8705e+06	1.22713e+08	38822680	15500003	2116099	5468101	4.0273e+06	114610000	113240000	140290016	36047012	48171008	32250020	13505004	16304005	16691000	12	42.4	35.255	304	0	113.61	4311100000	183
A0A0H2XHH9	HH9	S. aureus lipase 3	SAUSA300_0641	30.6018	0.000157592	0.513765	0.0823475	0.0402668	0.000178217	781816	2.3925e+07	1.22918e+07	963383	712010	783300	850139	23955998	21016010	26803014	14838007	18960988	3.0765e+06	1.1606e+06	1.4791e+06	250450	8	30.5	39.838	347	0	38.084	594360000	40
A0A0H2XJG5	FphB	Uncharacterized protein	SAUSA300_2473	20.7112	0.000358529	0.520351	0.0119072	0.328036	0.0015377	1.1329e+07	234636704	1.22093e+08	7.69694e+07	10946993	12852004	10187996	224170128	206660080	273079904	138659968	138160048	89460008	71900992	71982024	87025056	18	75.5	36.847	322	0	323.31	21233000000	729
A0A0H2XFI2	FI2	Uncharacterized protein	SAUSA300_0321	16.5055	0.00113969	0.660478	0.199525	0.266199	0.00276745	4.01023e+06	6.6191e+07	4.37177e+07	1.762e+07	1840201	5782900	4407600	57919972	59733028	80919992	48292992	62962000	19898004	17491008	17357010	18012002	5	23.6	31.322	275	0	36.47	2342700000	103
A0A0H2XIB7	IB7	Acetyl-CoA c-acetyltransferase	vraB	13.1822	0.00123174	0.593037	0.0418477	0.124785	0.0016953	666700	8.7886e+06	5.21197e+06	1.09669e+06	594630	609000	796471	7.6913e+06	7901496	10772996	4.9578e+06	6.5173e+06	4.1608e+06	1341200	1362500	586368	3	10	41.094	379	0	36.063	168390000	11
A0A0H2XG10	AdhE	Aldehyde-alcohol dehydrogenase	adhE	2.07779	9.48561e-05	0.550166	0.00105912	0.640514	0.00380592	3.117e+06	6.47647e+06	3.56313e+06	4.14827e+06	2865000	3.2971e+06	3.1889e+06	6191302	6776801	6461296	3.7778e+06	3.939e+06	2.9726e+06	3.4582e+06	4.555e+06	4431597	13	18.1	94.944	869	0	73.383	719610000	68
A0A0H2XGQ4	A0A0H2XGQ4	Hydrolase, CocE/NonD family	SAUSA300_2531	6.66599	9.08376e-05	0.826316	0.243702	0.479783	0.000763096	561967	3.74607e+06	3.09543e+06	1.7973e+06	592810	519880	573210	3.4079e+06	3.7343e+06	4.096e+06	3.7575e+06	3.2475e+06	2.2813e+06	1.6819e+06	1.9259e+06	1.7841e+06	5	11.1	64.289	560	0	6.7395	363320000	28
Q2FK94	ALDA	Putative aldehyde dehydrogenase AldA	aldA	5.99141	0.000364444	0.826188	0.0991882	0.680421	0.0132695	5.4335e+06	32554342	26896000	2.21507e+07	5.7287e+06	5237102	5.3347e+06	27937002	36127024	33599000	27579018	24806990	28301992	21407006	22268994	22776006	19	54.9	53.658	495	0	198.05	7130100000	331
A0A0H2XHF0	FphA	Carboxylic ester hydrolase	pnbA	4.68464	0.00110411	0.738576	0.0636696	0.970494	0.812838	1.05576e+06	4945865	3.6529e+06	4.79993e+06	1.1511e+06	1263800	752385	4628798	4399199	5809598	3.8418e+06	3.9769e+06	3.14e+06	5281100	5062202	4.0565e+06	4	11.1	51.968	450	0	8.0456	241780000	38
A0A0H2XHE0	A0A0H2XHE0	Uncharacterized protein	SAUSA300_2093	4.06378	0.0004888	0.638263	0.131904	0.728544	0.0627338	2.8923e+06	1.17537e+07	7.50193e+06	8.56307e+06	2.6015e+06	3383302	2692099	10522004	11435996	13303005	10531997	8497495	3.4763e+06	6682803	9570499	9435903	5	32.1	16.254	137	0	14.578	1043200000	67
A0A0H2XFJ9	A0A0H2XFJ9	Peptidase, M20/M25/M40 family	SAUSA300_1460	3.21323	0.00162515	0.92745	0.438647	1.11415	0.029321	960154	3.0852e+06	2.86137e+06	3.43737e+06	652657	715232	1.51257e+06	2.996e+06	3.1346e+06	3.125e+06	2.6624e+06	2.5511e+06	3.3706e+06	3.4371e+06	3.271e+06	3604001	1	3.7	40.243	377	0	4.7844	70477000	9
A0A0H2XJF4	A0A0H2XJF4	3-oxoacyl-[acyl-carrier-protein] synthase 2	fabF	2.99326	0.00165246	0.914956	0.442919	1.11567	0.407245	2.1907e+07	6.55733e+07	5.99967e+07	7.3158e+07	24988986	21170000	19561992	57685976	62732012	76301968	66031024	53988032	59970968	64458012	70284992	84730952	17	62.6	43.766	414	0	323.31	13953000000	548
Q2FF06	ALDH	Putative aldehyde dehydrogenase	SAUSA300_2076	2.93196	0.00123413	0.925719	0.426353	1.03532	0.731299	1.1101e+07	3.25477e+07	3.013e+07	3.36974e+07	11700001	11401998	10201002	27697992	33388002	36556988	31788988	28858016	29742982	30929018	33256016	36907024	20	49.1	51.968	475	0	323.31	8311200000	544
A0A0H2XI47	FphI	Uncharacterized protein	SAUSA300_0430	2.72999	0.000744671	0.76117	0.0853453	0.844347	0.0775104	6834833	1.8659e+07	1.42027e+07	15754669	6667800	8838796	4997903	17448004	19056008	19472996	17580008	13863999	11164007	13920992	15738003	17605012	8	45.5	27.443	244	0	45.9	1429500000	119
A0A0H2XFW4	A0A0H2XFW4	Peptidase, U32 family	SAUSA300_1569	2.72861	0.00227484	0.898578	0.310763	1.05129	0.711318	3.48893e+06	9.51993e+06	8.5544e+06	1.00082e+07	3.1642e+06	3.2314e+06	4.0712e+06	8126704	9468094	10964997	8454196	8842899	8.3661e+06	9577296	8683405	11763997	6	18.7	47.655	422	0	58.118	900980000	58
A0A0H2XFN6	FphF	Tributyrin esterase	estA	2.5076	0.0125758	0.693361	0.0019529	0.82695	0.044081	10203366	2.5586e+07	1.77403e+07	2.11583e+07	5154999	8746105	16708994	24543986	24530006	27684006	17401008	18304998	17515004	22246012	22287992	18940994	3	18.6	29.096	253	0	12.77	963160000	42
Q2FK11	SCDA	Iron-sulfur cluster repair protein ScdA	scdA	2.22822	0.000328246	0.948761	0.521919	0.917779	0.336999	1.01543e+06	2.2626e+06	2.14667e+06	2.07657e+06	1.18699e+06	915343	943951	2.1563e+06	2.2477e+06	2.3838e+06	1943000	2.054e+06	2443000	1.8578e+06	1.99e+06	2381900	2	12.9	25.485	224	0	9.4583	62789000	2
A0A0H2XJH7	A0A0H2XJH7	Immunoglobulin G binding protein A	SAUSA300_0113	4.37201	0.478694	5.5324	0.45634	1.11573	0.940189	3.85236e+06	1.68425e+07	9.31797e+07	1.87917e+07	137370	11316996	102720	92866	1.1598e+06	49274976	3.5652e+06	334010	275639968	819410	281740	55274032	13	32.3	55.554	508	0	213.69	1629200000	92
A0A0H2XI09	A0A0H2XI09	Putative hemolysin	SAUSA300_0687	3.80043	0.0819314	1.35665	0.59826	0.473992	0.196358	1.38349e+06	5.25787e+06	7.1331e+06	2.49218e+06	962019	2.5511e+06	637362	3.6244e+06	8394299	3754901	10678005	9297201	1.42411e+06	3.8798e+06	2658699	938057	2	5.1	51.15	449	0	5.6078	112570000	7
A0A0H2XFR5	A0A0H2XFR5	PhiSLT ORF204-like protein	SAUSA300_1437	3.2481	0.053254	0.863862	0.691848	1.23342	0.395085	739784	2.40289e+06	2.07577e+06	2.96377e+06	386795	1.0216e+06	810962	1.32068e+06	3.3217e+06	2566299	2.3948e+06	2734401	1.0981e+06	3.0064e+06	3.0813e+06	2.8036e+06	2	14.2	23.822	204	0	5.8041	80101000	1
A0A0H2XG46	A0A0H2XG46	Putative oxidoreductase	SAUSA300_0329	2.45454	0.104344	0.777362	0.71648	0.437444	0.131685	3.75857e+06	9.22557e+06	7.1716e+06	4.03567e+06	3218698	4.8752e+06	3.1818e+06	13628999	9252800	4.7949e+06	16367003	3144099	2.0037e+06	4.0726e+06	5.7776e+06	2.2568e+06	3	11.1	37.748	341	0	27.816	390530000	26
A0A0H2XHG8	A0A0H2XHG8	Putative membrane protein	SAUSA300_1910	2.29609	0.268475	0.582503	0.400011	0.415524	0.236497	1.07243e+06	2.4624e+06	1.43436e+06	1.02319e+06	503900	1.0895e+06	1.6239e+06	4.5209e+06	1.5875e+06	1.2788e+06	2.1281e+06	1.2227e+06	952268	1.0862e+06	921531	1.06183e+06	1	6.5	28.139	246	0	19.726	71132000	3
A0A0H2XI52	A0A0H2XI52	Uncharacterized protein	SAUSA300_1863	2.11475	0.27565	0.464159	0.292377	1.06033	0.933528	1.06745e+06	2.25738e+06	1.04779e+06	2.39358e+06	802409	1.61537e+06	784558	1.97068e+06	857371	3.9441e+06	648189	1901182	593985	4.8212e+06	735828	1623700	1	8.8	10.322	91	0.0010893	2.9738	57865000	7
A0A0H2XE52	A0A0H2XE52	Uncharacterized protein	SAUSA300_0214	2.04893	0.270131	0.579446	0.384592	0.293866	0.154953	1.11359e+06	2.28166e+06	1.3221e+06	670504	808350	1371221	1.1612e+06	3485101	2.8358e+06	524090	2.123e+06	930500	912801	307610	996429	707472	2	11.5	36.671	322	0	36.714	123300000	10
A0A0H2XGI6	A0A0H2XGI6	Single-stranded DNA-binding protein	ssb	1.99762	0.122302	0.566801	0.198831	0.858402	0.774194	1.9891e+06	3.97347e+06	2.25217e+06	3410832	1.2224e+06	2.4165e+06	2328400	2.4392e+06	3.8006e+06	5.6806e+06	3423401	1.9475e+06	1.3856e+06	6.5451e+06	2.0936e+06	1593799	3	29.9	18.539	167	0	19.88	199160000	20
A0A0H2XJ80	A0A0H2XJ80	Arginine deiminase	arcA	1.93565	0.00193542	0.999711	0.996372	1.22085	0.282607	2.80007e+06	5.41993e+06	5.41837e+06	6.6169e+06	2434501	3.0781e+06	2.8876e+06	4825400	5.8545e+06	5.5799e+06	5.4792e+06	5219600	5556300	4881300	6.9844e+06	7.985e+06	9	24.3	46.914	411	0	27.773	849500000	71
A0A0H2XHT4	A0A0H2XHT4	Cytokinin riboside 5-monophosphate phosphoribohydrolase	SAUSA300_0666	1.87881	0.183029	0.776826	0.338459	0.535961	0.156792	882414	1.65789e+06	1.28789e+06	888562	1.00406e+06	1.41593e+06	227250	1.86029e+06	2106508	1.00686e+06	1408617	1.16336e+06	1.29169e+06	1.4591e+06	698835	507755	2	13.3	20.889	188	0	8.3425	25458000	2
Q2FIR2	QUEF	NADPH-dependent 7-cyano-7-deazaguanine reductase	queF	1.869	0.0615949	0.448333	0.0858946	0.367534	0.0277477	1.14505e+06	2.1401e+06	959478	786560	491850	1151300	1.792e+06	2.2422e+06	2.2203e+06	1.9578e+06	212220	1.9405e+06	725715	1.4464e+06	97349	815930	2	10.2	19.645	166	0	5.4236	97432000	15
A0A0H2XIJ9	A0A0H2XIJ9	ABC transporter, ATP-binding protein	SAUSA300_0978	1.86003	0.250163	0.80015	0.571081	1.73924	0.0912175	872066	1.62207e+06	1.2979e+06	2.82118e+06	1057156	412024	1.14702e+06	2.5872e+06	865487	1.41353e+06	1.14282e+06	1.57157e+06	1.17931e+06	2.6379e+06	2.62803e+06	3.1976e+06	1	2.1	53.316	466	0	3.142	27948000	3
Q2FHV3	RL32	50S ribosomal protein L32	rpmF	1.85479	0.0162027	0.734572	0.106209	1.21777	0.493096	6.0589e+06	1.1238e+07	8.2551e+06	13685293	4215200	6610798	7.3507e+06	12724997	11330006	9658905	9238205	6003602	9523495	8633895	13023992	19397992	2	50.9	6.4845	57	0	16.545	342960000	25
Q2FIE9	LIPA	Lipoyl synthase	lipA	1.84874	0.000826947	0.950876	0.351788	1.27774	0.173593	1.85427e+07	3.42807e+07	3.25967e+07	43801668	16524002	21458010	17646000	32604992	34586988	35649996	34033012	33812000	29944996	34124020	43459004	53821980	15	40.3	34.885	305	0	125.21	5673600000	287
Q2FH04	EBH	Extracellular matrix-binding protein ebh	ebh	1.78172	0.547737	1.44638	0.749579	2.45731	0.319437	2.17457e+07	3.87447e+07	56039351	9.52077e+07	35447996	14249991	15539007	10242002	17429996	88562008	13036998	11121007	143960048	166269968	17833012	101520016	5	0.7	1122.6	10421	0.0051335	2.1109	1856200000	32
Q2FEP8	RS17	30S ribosomal protein S17	rpsQ	1.75205	0.174969	1.06231	0.835018	0.947547	0.882648	1.42003e+07	2.48797e+07	2.643e+07	2.35747e+07	17955012	13019998	11626003	14269994	24644002	35725012	25087996	21666994	32535020	14494991	22674006	33555008	3	36.8	10.175	87	0	18.022	1283000000	87
Q2FF20	ATPF	ATP synthase subunit b	atpF	1.74876	0.0347672	0.59143	0.0754061	0.707538	0.073401	3.5414e+07	61930656	36627660	4.38183e+07	22534000	40251012	43456992	60495984	71872000	53423984	52239976	37046004	20597000	39962984	37295992	54195992	3	27.7	19.539	173	0	97.818	2355800000	75
Q2FEJ8	SARR	HTH-type transcriptional regulator SarR	sarR	1.71547	0.224919	0.859737	0.582371	0.673519	0.33001	8.54789e+06	14663667	12606897	9.87626e+06	10270002	2.03066e+06	13343007	14239991	19373004	10378006	16238996	13091993	8489702	15225007	10968999	3.43478e+06	5	46.1	13.669	115	0	31.172	952870000	30
A0A0H2XFT9	A0A0H2XFT9	Lipoprotein	SAUSA300_0437	1.70588	0.553278	12.9364	0.400318	1.53878	0.74636	6.06142e+06	1.034e+07	1.33763e+08	1.5911e+07	7103504	10398002	682740	5838897	3.0062e+06	22175012	4429699	848530	396009760	955380	1.0226e+06	45754992	2	8.9	30.456	280	0.0078201	1.4683	570090000	15
Q2FGK9	NUSB	Transcription antitermination protein NusB	nusB	1.6313	0.169194	0.508033	0.0438214	0.430763	0.062332	1.4069e+06	2.29507e+06	1.16597e+06	988629	1.2557e+06	2371901	593092	2.4768e+06	2102799	2.3056e+06	469288	1.7458e+06	1.28282e+06	224452	1.9234e+06	818036	2	18.6	15.003	129	0	8.7155	101630000	1
A0A0H2XFS5	A0A0H2XFS5	Acetyltransferase, GNAT family	SAUSA300_2505	1.62485	0.0573797	0.776184	0.133923	1.00172	0.990887	2.54637e+06	4.13747e+06	3.21143e+06	4.14457e+06	1.636e+06	3.0396e+06	2.9635e+06	3366601	4658001	4387797	3243401	3.7116e+06	2.6793e+06	3.7483e+06	5008202	3.6772e+06	3	20.4	19.083	162	0	6.9021	249680000	25
Q2FI09	PURL	Phosphoribosylformylglycinamidine synthase subunit PurL	purL	1.62259	0.0307659	1.14868	0.519998	1.30921	0.108504	2.44927e+06	3974167	4.56503e+06	5.203e+06	2.6134e+06	2341300	2.3931e+06	3.0568e+06	4.4377e+06	4428001	3.7935e+06	3.9345e+06	5967099	4576401	5139103	5.8935e+06	6	9.3	79.535	729	0	16.313	384080000	37
A0A0H2XFI1	A0A0H2XFI1	Replicative DNA helicase	dnaB	1.62042	0.0115793	1.04185	0.76531	1.31424	0.167419	3.24357e+06	5.25593e+06	5.47587e+06	6.90757e+06	3.4186e+06	3.5011e+06	2.811e+06	4.5464e+06	5.9338e+06	5287597	4.4153e+06	5.6969e+06	6315400	5264300	7114604	8343801	6	15.9	52.571	466	0	13.265	565420000	56
A0A0H2XEP2	FphG	Uncharacterized protein	SAUSA300_1733	1.6097	0.00507902	0.79816	0.23778	1.0442	0.683657	2.41747e+06	3.8914e+06	3.10596e+06	4.0634e+06	1.939e+06	2.6395e+06	2.6739e+06	3.818e+06	3.7443e+06	4.1119e+06	3972300	3.2741e+06	2071481	4.5166e+06	4.3561e+06	3.3175e+06	3	21.4	28.362	248	0	4.445	296650000	11
A0A0H2XJU8	A0A0H2XJU8	Lytic regulatory protein	SAUSA300_2100	1.58615	0.0034062	1.11365	0.386984	0.885393	0.634815	1.07197e+07	1.7003e+07	18935337	1.50543e+07	10095000	10544006	11520003	15361991	17107004	18540006	18929004	15876999	22000008	11668997	11080003	22413992	2	6.1	40.665	363	0	27.543	697800000	58
A0A0H2XIP6	A0A0H2XIP6	Epoxyqueuosine reductase QueH	queH	1.58108	0.00778146	0.730374	0.325711	1.14879	0.125638	3.768e+06	5.9575e+06	4.3512e+06	6843899	3.341e+06	4109701	3.8533e+06	5.4831e+06	6710301	5.6791e+06	5851702	5.6149e+06	1.587e+06	6.3497e+06	7210099	6.9719e+06	6	28.3	27.789	240	0	27.154	706330000	65
A0A0H2XIW8	A0A0H2XIW8	Transfer complex protein TraM	traM	1.57741	0.0482337	1.07421	0.819258	0.970657	0.916399	3.4338e+06	5.4165e+06	5818434	5.25757e+06	2.9396e+06	2.7936e+06	4568198	5.4187e+06	6.1374e+06	4.6934e+06	7531199	7290404	2633699	3.1478e+06	4.8266e+06	7798297	4	43.8	14.861	130	0	16.411	448430000	30
Q2FH10	Y1321	UPF0403 protein	SAUSA300_1321	1.57623	0.00160586	0.855246	0.163802	0.845689	0.150498	2.58657e+06	4.07703e+06	3.48687e+06	3.4479e+06	2.6615e+06	2.6386e+06	2.4596e+06	4272202	4252400	3.7065e+06	2937898	3584599	3938102	3.9107e+06	3.5527e+06	2.8803e+06	1	11	16.014	145	0	13.914	118570000	15
A0A0H2XH13	A0A0H2XH13	Sugar efflux transporter	SAUSA300_0659	1.56314	0.265327	0.492554	0.0471632	0.819956	0.580615	2.69281e+06	4.20923e+06	2.07327e+06	3.45139e+06	3.66e+06	3.9744e+06	444019	3.6903e+06	4151499	4785901	1.85111e+06	3352601	1016112	4.2951e+06	5.0154e+06	1.04367e+06	1	2.2	45.13	406	0	3.4165	88743000	17
A0A0H2XH04	A0A0H2XH04	Uncharacterized protein	SAUSA300_0843	1.55761	0.00125823	0.981609	0.940673	0.968689	0.876476	1.26103e+06	1.9642e+06	1.92808e+06	1.9027e+06	1.17009e+06	1.2753e+06	1.3377e+06	1.9427e+06	1.8523e+06	2.0976e+06	1.03923e+06	2.2458e+06	2.4992e+06	1.6933e+06	1.403e+06	2.6118e+06	2	19.3	12.485	119	0	4.6406	60309000	2
A0A0H2XJV6	A0A0H2XJV6	Respiratory nitrate reductase, beta subunit	narH	1.55682	0.000722065	1.22376	0.273947	1.33403	0.0849985	2.38497e+06	3.71297e+06	4.54377e+06	4.9532e+06	2.2895e+06	2.5555e+06	2.3099e+06	3.6478e+06	3.5581e+06	3.933e+06	4.017e+06	3.7855e+06	5828801	4.1015e+06	4.8249e+06	5.9332e+06	2	4.2	55.219	481	0	11.343	150880000	20
Q2FII7	GCSH	Glycine cleavage system H protein	gcvH	1.55332	0.322694	0.900689	0.807477	0.786734	0.559464	1.29582e+06	2.01283e+06	1.81293e+06	1.58356e+06	959876	1.4056e+06	1.522e+06	1.286e+06	3.2304e+06	1.52209e+06	1.52e+06	1.1985e+06	2720299	1.5939e+06	1.0868e+06	2.06998e+06	2	31	14.092	126	0	20.747	74559000	2
A0A0H2XEK5	A0A0H2XEK5	Ferrichrome transport ATP-binding protein fhuA	fhuA	1.50774	0.0510101	0.968925	0.834124	1.23513	0.170962	5.80387e+06	8750700	8478770	10808268	5110200	7.3637e+06	4937697	9070502	9823100	7358498	8591401	6737904	10107005	9796604	9827205	12800995	8	40.4	29.496	265	0	30.107	837610000	52
A0A0H2XEX9	A0A0H2XEX9	N5-carboxyaminoimidazole ribonucleotide synthase	purK	1.50321	0.134029	0.835565	0.0430245	0.925272	0.550068	1.23775e+06	1.8606e+06	1.55465e+06	1.72156e+06	1.00121e+06	827347	1.8847e+06	1.973e+06	1797501	1811299	1.5228e+06	1720699	1.42046e+06	1.5822e+06	2126515	1.45597e+06	3	7.5	42.493	374	0.0021299	2.7027	81929000	3
A0A0H2XHJ8	A0A0H2XHJ8	Peptidase, M16 family	SAUSA300_1172	1.48672	0.259534	0.648098	0.102575	0.950573	0.178082	2.71127e+06	4.0309e+06	2.61242e+06	3.83167e+06	3.9309e+06	725022	3.4779e+06	3952101	4.2003e+06	3.9403e+06	3.5398e+06	2.9795e+06	1.31796e+06	3655902	3.9187e+06	3.9204e+06	3	7.5	49.91	428	0	12.443	233300000	15
A0A0H2XHR7	A0A0H2XHR7	CDP-diacylglycerol--glycerol-3-phosphate 3-phosphatidyltransferase	pgsA	1.47733	0.157611	0.843024	0.462246	0.401841	0.0395247	4.4899e+06	6633064	5591835	2.66544e+06	2.3597e+06	5.4159e+06	5.6941e+06	5734297	7.8206e+06	6.3443e+06	7109404	6.2657e+06	3.4004e+06	4.7803e+06	2.4477e+06	768314	1	8.9	21.014	192	0	39.711	284550000	29
A0A0H2XHA9	A0A0H2XHA9	Pyruvate ferredoxin oxidoreductase, alpha subunit	SAUSA300_1182	1.47537	0.00821817	1.18738	0.515593	1.05667	0.711333	2.26727e+06	3.34507e+06	3.97187e+06	3.53463e+06	2131700	2.4479e+06	2.2222e+06	2960399	3.6345e+06	3.4403e+06	3.1904e+06	3.0419e+06	5.6833e+06	2.9866e+06	3.2283e+06	4388998	3	4.1	64.555	586	0	3.44	226570000	12
A0A0H2XHT6	A0A0H2XHT6	5 nucleotidase family protein	SAUSA300_0925	1.46328	0.34386	0.767924	0.515712	0.482411	0.140919	1.5684e+06	2.295e+06	1.76239e+06	1.10713e+06	679489	1.4274e+06	2.5983e+06	1.788e+06	3.0471e+06	2.0499e+06	2.5529e+06	2.2435e+06	490756	529596	2.1508e+06	641005	2	4	57.927	503	0	6.8978	112950000	9
Q2FDH2	Y2622	UPF0176 protein	SAUSA300_2622	1.46047	0.0122844	1.3049	0.359934	1.38177	0.111131	2.19697e+06	3208599	4186900	4.43353e+06	2.578e+06	2.0329e+06	1.98e+06	3002698	3.1637e+06	3.4594e+06	3.2173e+06	3.2819e+06	6.0615e+06	3.2853e+06	4.8058e+06	5.2095e+06	4	14.8	37.057	318	0	9.8641	285950000	31
A0A0H2XFF2	A0A0H2XFF2	Peptidase, U32 family	SAUSA300_1570	1.4457	0.0117618	1.10442	0.546687	1.29952	0.130582	1.11337e+07	1.6096e+07	17776668	20917004	12354005	10869995	10176997	14249991	17209992	16827998	15101000	15704000	22525004	17866002	19314006	25571004	8	26.4	35.958	307	0	66.256	1233100000	86
A0A0H2XIQ3	A0A0H2XIQ3	Proton/sodium-glutamate symport protein	gltT	1.44277	0.0833037	1.09694	0.753942	0.942681	0.776372	9425867	13599337	14917665	12819832	6204503	12317001	9756097	12910996	13577007	14310008	10221995	11859002	22671998	9417496	11269994	17772006	3	8.7	46.068	425	0.0010811	2.8394	796330000	24
A0A0H2XGQ5	A0A0H2XGQ5	Putative 5-3 exonuclease	SAUSA300_1332	1.44133	0.0271097	0.902508	0.267445	1.00446	0.933305	3.91073e+06	5.63667e+06	5.08713e+06	5.66183e+06	3.7072e+06	3226499	4.7985e+06	5.6666e+06	5.9688e+06	5.2746e+06	5.2317e+06	5655103	4.3746e+06	5839499	5880700	5.2653e+06	5	28.1	33.401	292	0	32	496570000	43
A0A0H2XHE1	A0A0H2XHE1	Peptidase, rhomboid family	SAUSA300_1509	1.42525	0.319424	1.54344	0.00772107	1.02284	0.704807	2.95382e+06	4.20993e+06	6.49777e+06	4.3061e+06	4671797	3.2748e+06	914870	4.4431e+06	3.9462e+06	4.2405e+06	7255203	6501501	5736602	4018301	4.2429e+06	4657102	4	9.7	56.889	487	0	6.5167	310070000	16
Q2FGG0	PDRP	Putative pyruvate, phosphate dikinase regulatory protein	SAUSA300_1523	1.41204	0.0136219	1.16926	0.365774	1.14714	0.371979	5.0548e+06	7.1376e+06	8.3457e+06	8.18783e+06	5102497	5.3813e+06	4.6806e+06	6.2414e+06	7493101	7678305	7.2334e+06	7265704	10538000	6.6647e+06	9913001	7.9858e+06	6	22.8	30.784	272	0	13.128	626910000	54
A0A0H2XIX0	A0A0H2XIX0	Uncharacterized protein	SAUSA300_1665	1.38612	0.0028797	0.847545	0.13595	1.11384	0.328609	4.69253e+06	6504432	5.5128e+06	7.2449e+06	5.2075e+06	4372099	4.498e+06	6317496	6657899	6537901	5.819e+06	6225702	4493699	6383402	8538599	6.8127e+06	3	15.6	17.11	154	0	13.996	476470000	45
A0A0H2XKM8	A0A0H2XKM8	Transfer complex protein TraK	traK	1.37549	0.131837	0.884706	0.442138	1.09209	0.544069	3.02127e+06	4.15573e+06	3.6766e+06	4538432	2.5859e+06	3.2878e+06	3190098	3.5433e+06	5.2717e+06	3.6522e+06	3699002	3770302	3.5605e+06	4279698	4789800	4545798	5	12.5	62.672	546	0	24.003	413080000	40
A0A0H2XJ35	A0A0H2XJ35	Uncharacterized protein	SAUSA300_1723	1.3694	0.342306	0.916439	0.575851	0.519759	0.0504782	2.22762e+06	3.0505e+06	2.7956e+06	1.58553e+06	1.08696e+06	2.1659e+06	3.43e+06	3490699	3.3124e+06	2348399	3.2227e+06	2693199	2.47089e+06	2.3337e+06	1.0032e+06	1.41968e+06	1	16.3	16.805	147	0	3.8781	85833000	10
Q2FDT8	ISAA	Probable transglycosylase IsaA	isaA	1.35223	0.617553	0.876234	0.839714	1.19766	0.747066	1.01065e+06	1.36664e+06	1.19749e+06	1.63677e+06	1050695	1276186	705072	2636601	827007	636305	2056000	500218	1.03627e+06	2.444e+06	1.5876e+06	878712	1	6	24.203	233	0	11.61	65139000	10
Q2FGE5	PRMA	Ribosomal protein L11 methyltransferase	prmA	1.34118	0.282687	0.932996	0.686074	0.985415	0.962626	891030	1.19504e+06	1.11496e+06	1.17761e+06	580537	890054	1.2025e+06	875272	1.27204e+06	1.4378e+06	1.1589e+06	1.2222e+06	963792	1.43918e+06	565440	1.5282e+06	1	4.2	35.513	312	0	5.1103	25956000	1
A0A0H2XJI5	A0A0H2XJI5	Uncharacterized protein	SAUSA300_pUSA030034	1.33577	0.00928065	1.08846	0.451475	1.14245	0.371694	16705667	22315002	2.4289e+07	2.54937e+07	16859998	17860996	15396007	20761006	24049994	22134006	22417992	21837008	28611996	20705006	24713988	31061994	9	32.9	38.809	346	0	51.48	2093600000	143
Q2FK44	PFLB	Formate acetyltransferase	pflB	1.33282	7.83528e-05	0.991113	0.603707	1.04676	0.590172	4.54483e+07	60574320	6.0036e+07	63406664	46517972	44468972	45358024	60444980	59438012	61839968	60975032	58773032	60360012	57814016	59457976	72948000	38	58.6	84.861	749	0	323.31	19292000000	1082
A0A0H2XIX7	A0A0H2XIX7	2-amino-4-hydroxy-6-hydroxymethyldihydropteridine pyrophosphokinase	folK	1.32137	0.103921	1.05293	0.811902	0.653929	0.00199585	1.20105e+06	1.58703e+06	1.67104e+06	1.03781e+06	869060	1.2554e+06	1.4787e+06	1.5522e+06	1678800	1.5301e+06	2.316e+06	1.4451e+06	1252019	1.156e+06	953162	1.00426e+06	3	24.1	18.029	158	0	13.671	94816000	7
A0A0H2XEL8	A0A0H2XEL8	Uncharacterized protein	SAUSA300_1536	1.31693	0.0153368	0.968264	0.635591	1.11411	0.387612	10216667	13454665	1.30277e+07	1.499e+07	9654003	10117995	10878003	13017003	14848996	12497996	12176995	13587008	13319002	12377007	15352002	17241010	13	36.6	50.955	448	0	255.49	2461100000	192
A0A0H2XFD9	A0A0H2XFD9	Diaminopimelate decarboxylase	lysA	1.31469	0.351166	0.770064	0.360497	0.682546	0.239275	1.68382e+06	2.2137e+06	1.70469e+06	1.51095e+06	2.1476e+06	689757	2214100	2.2937e+06	2.2766e+06	2.0708e+06	1.9631e+06	2.3908e+06	760169	1.01863e+06	2.5181e+06	996124	2	5.7	47.034	421	0	7.4973	87279000	4
Q2FGW8	GPDA	Glycerol-3-phosphate dehydrogenase [NAD(P)+]	gpsA	1.30979	0.279475	0.706275	0.315108	0.528852	0.110186	7.89357e+06	1.03389e+07	7.30214e+06	5467767	8659502	7150503	7.8707e+06	9368605	14019008	7.6292e+06	10649006	4327502	6.9299e+06	7551498	2.7423e+06	6.1095e+06	4	16.3	36.071	332	0	17.378	429770000	30
Q2FEP9	RL14	50S ribosomal protein L14	rplN	1.30886	0.400221	0.783577	0.412843	1.05727	0.814463	1.30383e+08	1.70653e+08	133720048	180426656	125470000	163580032	102100008	118420024	146859936	246679936	118950072	126710072	155500000	186039904	176290000	178950064	5	32.8	13.135	122	0	21.523	6150400000	166
A0A0H2XFZ5	A0A0H2XFZ5	Putative membrane protein	SAUSA300_1254	1.30878	0.0203379	1.09826	0.561284	1.10025	0.606672	3.28363e+06	4.29757e+06	4.71983e+06	4.7284e+06	3.0214e+06	3.636e+06	3193499	4031098	4.1697e+06	4.6919e+06	4.0469e+06	4120800	5991803	3.8216e+06	4156601	6206997	3	7.7	45.073	402	0	4.9429	196360000	28
A0A0H2XHU0	A0A0H2XHU0	Nitrite reductase [NAD(P)H], large subunit	nirB	1.30565	0.00945631	0.931849	0.351203	1.08478	0.225697	2.1158e+06	2.7625e+06	2.57423e+06	2.9967e+06	2.3597e+06	1.8879e+06	2.0998e+06	2.7232e+06	2.7999e+06	2.7644e+06	2.2746e+06	2887901	2.5602e+06	3.314e+06	2.7799e+06	2.8962e+06	7	9.5	88.656	801	0	18.751	231740000	32
Q2FF25	ATPE	ATP synthase epsilon chain	atpC	1.30244	0.0510535	0.902317	0.234478	0.998141	0.979346	1.33542e+06	1.7393e+06	1.5694e+06	1.73607e+06	1.05395e+06	1.4456e+06	1.5067e+06	1.7647e+06	1.7865e+06	1666701	1.7309e+06	1.6323e+06	1345000	1.5651e+06	1.6976e+06	1945501	1	11.9	14.844	134	0.0069376	1.7135	50352000	1
Q2FHE6	MIAB	tRNA-2-methylthio-N(6)-dimethylallyladenosine synthase	miaB	1.30235	0.0501815	1.04367	0.644379	1.15694	0.416604	8.75136e+06	1.13973e+07	11894997	1.3186e+07	10237995	7165398	8850700	10700998	11726993	11763997	12085992	13412000	10186999	10271006	12411992	16875006	7	11.7	58.931	514	0	50.508	1190100000	82
Q2FGL9	Y1463	UPF0403 protein	SAUSA300_1463	1.29773	0.0420844	1.40414	0.360416	1.53501	0.195827	2.30177e+06	2.98707e+06	4.19427e+06	4.58517e+06	2.4765e+06	2520199	1.9086e+06	2.7931e+06	3.2166e+06	2.9515e+06	3.4095e+06	2.6898e+06	6483501	3007899	4245502	6.5021e+06	3	24.8	16.221	145	0	28.996	173040000	12
A0A0H2XF92	A0A0H2XF92	Uncharacterized protein	SAUSA300_0518	1.29497	0.315912	0.699953	0.29114	1.08516	0.816868	870450	1.12721e+06	788992	1.2232e+06	1.1011e+06	825350	684901	864340	1.49121e+06	1.02607e+06	623187	1.1973e+06	546494	1240625	1.80268e+06	626296	1	6.3	20.25	174	0.0069791	1.7541	12905000	1
A0A0H2XGN3	A0A0H2XGN3	Uncharacterized protein	SAUSA300_1802	1.27912	0.479012	0.85609	0.457058	0.795278	0.468403	4.31574e+06	5.52033e+06	4.7259e+06	4.3902e+06	4.3689e+06	1.92142e+06	6656904	6250799	6.2266e+06	4083601	5556300	5.1675e+06	3.4539e+06	6.0421e+06	5109700	2.0188e+06	2	15.3	14.245	131	0	20.052	182980000	16
A0A0H2XJ40	A0A0H2XJ40	Aldose 1-epimerase	galM	1.27435	0.564891	1.24975	0.0838619	1.47806	0.00491059	1.70505e+06	2.17283e+06	2.7155e+06	3.21157e+06	229140	2.2569e+06	2629100	2219299	2.193e+06	2106199	2.2934e+06	3103601	2.7495e+06	2.9638e+06	3.5651e+06	3.1058e+06	3	6.8	39.279	339	0	4.4267	170660000	15
Q2FJA1	RL10	50S ribosomal protein L10	rplJ	1.26649	0.200046	1.1562	0.615748	0.983442	0.895214	3.60337e+07	4.56363e+07	5.27647e+07	4.48807e+07	35462012	45791000	26847984	40564008	45263976	51080992	44635016	35876996	77781976	41735996	39251020	53655020	7	60.2	17.71	166	0	129.4	3095800000	124
Q2FHM0	RLMN	Probable dual-specificity RNA methyltransferase RlmN	rlmN	1.24815	0.012917	1.0026	0.971172	1.20089	0.160865	1.22387e+07	1.52757e+07	1.53153e+07	18344331	11631000	12821998	12262992	15022007	16457005	14347991	15631006	13758006	16557000	15215007	18877996	20939990	11	36	41.904	364	0	83.713	1699500000	108
A0A0H2XH68	A0A0H2XH68	Sigma-B regulation protein	rsbU	1.24789	0.0737577	1.25042	0.22549	1.12211	0.143263	6.90707e+06	8.61927e+06	10777668	9.67173e+06	5829402	7.6983e+06	7193503	8.034e+06	9482700	8341099	8855101	9877901	13600002	9089998	9551197	10374000	6	17.7	38.426	333	0	25.979	846330000	70
Q2FHI7	TRMFO	Methylenetetrahydrofolate--tRNA-(uracil-5-)-methyltransferase TrmFO	trmFO	1.24616	0.00490317	0.907334	0.302696	1.0519	0.0462891	1.9444e+07	2.42303e+07	21985000	2.5488e+07	19435008	18051002	20845992	23701986	24408014	24581006	24110992	23609008	18235000	25719984	25942990	24800988	14	37	48.371	435	0	203.5	5143000000	293
A0A0H2XI89	A0A0H2XI89	16S rRNA (cytosine(967)-C(5))-methyltransferase	sun	1.24531	0.0115863	0.98911	0.801003	1.18172	0.19056	6.3172e+07	7.8669e+07	7.78123e+07	9.29647e+07	59942988	59636996	69936008	77163952	80412992	78430048	77271960	83322040	72842952	79166048	89768048	109960048	13	37.2	50.113	435	0	79.989	5134200000	227
Q2FDR0	PANB	3-methyl-2-oxobutanoate hydroxymethyltransferase	panB	1.24216	0.524838	0.735776	0.46554	0.881522	0.437858	4.57907e+06	5.68793e+06	4.18504e+06	5.01404e+06	1.6092e+06	5519597	6608404	5347197	5071098	6645499	5609598	6337598	607927	6.0315e+06	5.1013e+06	3.9093e+06	3	14	29.255	272	0	18.971	364700000	18
Q2FI05	PUR9	Bifunctional purine biosynthesis protein PurH	purH	1.2404	0.0295421	0.89458	0.17241	1.18405	0.28559	3.48927e+06	4.3281e+06	3871833	5124700	3705698	3304202	3.4579e+06	4348297	4.7064e+06	3.9296e+06	4.1055e+06	3941399	3.5686e+06	4.2459e+06	4.8396e+06	6288597	8	17.3	54.377	492	0	36.019	670300000	85
A0A0H2XFB3	A0A0H2XFB3	Octanoyltransferase LipM	lipM	1.2383	0.0978465	0.885044	0.166116	1.15192	0.0807162	6.4587e+06	7.99783e+06	7.07843e+06	9212897	6421000	7.4089e+06	5.5462e+06	7105899	8709401	8.1782e+06	7.5919e+06	6673400	6969999	9052796	8928101	9657794	4	15.6	31.915	276	0	16.798	627280000	65
A0A0H2XDJ7	A0A0H2XDJ7	Single-stranded-DNA-specific exonuclease RecJ	recJ	1.22945	0.102461	1.34468	0.372636	0.803427	0.221631	3.0909e+06	3.8001e+06	5.10993e+06	3053101	2.6794e+06	3.2982e+06	3295102	3.6309e+06	3.4484e+06	4321002	4591400	3.2005e+06	7.5379e+06	3.8036e+06	2.2704e+06	3.0853e+06	7	10.8	85.61	757	0	23.783	395790000	23
A0A0H2XHV9	A0A0H2XHV9	Sodium/glutamate symporter	gltS	1.22788	0.557543	0.602713	0.249498	0.956553	0.905632	2.00443e+06	2.4612e+06	1.4834e+06	2.35427e+06	2.2335e+06	1.3103e+06	2.4695e+06	2.6901e+06	1.2894e+06	3404098	1.7047e+06	1.9964e+06	749096	3.4339e+06	2.1623e+06	1.4666e+06	1	2.5	43.263	402	0.007007	1.8009	108280000	10
A0A0H2XI61	A0A0H2XI61	Putative membrane protein	SAUSA300_2287	1.22215	0.142733	0.998783	0.99683	0.888545	0.524279	5.73773e+06	7.01237e+06	7.00383e+06	6.2308e+06	6.4219e+06	5.5089e+06	5.2824e+06	5798702	7581298	7.6571e+06	5.9078e+06	10748000	4355702	5.2597e+06	5316203	8.1165e+06	3	9.5	45.929	410	0	5.5587	264350000	15
A0A0H2XH44	A0A0H2XH44	Adenine DNA glycosylase	mutY	1.22095	0.472451	0.828355	0.646892	1.76153	0.0427759	5.1082e+06	6.23683e+06	5.16631e+06	1.09864e+07	6459101	6569101	2.2964e+06	5787099	6.494e+06	6429401	6732597	7.8571e+06	909238	7.8531e+06	11950998	13154991	2	5.8	40.623	345	0.0051125	2.0523	335360000	17
Q2FIM5	CLPP	ATP-dependent Clp protease proteolytic subunit	clpP	1.21699	0.734468	0.641879	0.422181	1.00471	0.991543	4.8428e+07	5.89363e+07	37830016	5.9214e+07	30554984	86905944	27822996	36979016	37819988	102010008	56819016	24784010	31887022	48845016	83021960	45775020	8	26.2	21.513	195	0	83.309	5330200000	189
A0A0H2XK08	A0A0H2XK08	Oxidoreductase, short chain dehydrogenase/reductase family	SAUSA300_2275	1.21588	0.399148	1.41886	0.160422	1.20589	0.607002	1.98266e+06	2.41067e+06	3.4204e+06	2.907e+06	2.342e+06	1.16067e+06	2.4453e+06	2.1884e+06	2.7897e+06	2.2539e+06	2.7433e+06	2997102	4520800	1.1713e+06	3.6711e+06	3.8786e+06	3	8.2	31.734	293	0	4.1388	124780000	5
Q2FH09	CVFC	Conserved virulence factor C	cvfC	1.21495	0.221038	1.28356	0.32153	1.37239	0.191933	1.80867e+06	2.19743e+06	2.82053e+06	3.01573e+06	2.1487e+06	1.903e+06	1.3743e+06	2.0169e+06	2.4749e+06	2.1005e+06	2.1944e+06	2386499	3.8807e+06	2.2934e+06	2.7718e+06	3982001	1	2.4	42.981	374	0.004215	2.549	68558000	11
A0A0H2XHQ4	A0A0H2XHQ4	Alkyl hydroperoxide reductase, subunit F	ahpF	1.20785	0.0317404	0.99817	0.97429	1.02907	0.540628	24578330	29687000	2.96327e+07	30549994	25962994	22860988	24911008	27303008	31726010	30031982	30439992	27792004	30665992	30533986	30400016	30715980	16	36.9	54.662	507	0	196.7	6230600000	359
Q2FIQ3	MURB	UDP-N-acetylenolpyruvoylglucosamine reductase	murB	1.20304	0.052643	1.01676	0.836671	1.29227	0.0814223	5.5412e+06	6.6663e+06	6.778e+06	8.61467e+06	5709802	5.6374e+06	5276403	6.2049e+06	7.4423e+06	6.3517e+06	6896696	7.2719e+06	6165401	7657604	8.1044e+06	10081995	8	28	33.797	307	0	23.504	1013200000	68
Q2FDE8	MNME	tRNA modification GTPase MnmE	mnmE	1.20035	0.573441	0.610965	0.28193	1.40335	0.028898	1.50715e+08	1.8091e+08	1.1053e+08	2.5388e+08	64675004	227519888	159950032	206810128	177920112	158000032	165290048	165459920	839380	220630096	272060096	268950176	3	6.5	51.355	459	0	7.875	6049100000	31
Q2FH31	BRNQL	Putative branched-chain amino acid carrier protein	SAUSA300_1300	1.19707	0.613393	0.533475	0.0707454	0.897136	0.553125	2394366	2.86623e+06	1.52906e+06	2.5714e+06	780695	2.8744e+06	3.528e+06	3343801	2.6549e+06	2599999	2.484e+06	849632	1.25356e+06	3.259e+06	2.5396e+06	1915601	1	2.2	48.814	447	0	3.2385	57447000	6
A0A0H2XJU5	A0A0H2XJU5	2-dehydropantoate 2-reductase	panE	1.19591	0.374463	0.855658	0.431054	0.901284	0.571473	3.52603e+06	4.21683e+06	3.60817e+06	3.80057e+06	3.0564e+06	4.0384e+06	3.4833e+06	3.9472e+06	5.4186e+06	3284698	4.1848e+06	3.4196e+06	3.2201e+06	3681599	4270299	3.4498e+06	3	13.2	34.444	311	0	23.046	254570000	30
A0A0H2XKA8	A0A0H2XKA8	Type I restriction enzyme R Protein	hsdR	1.189	0.0121408	0.944631	0.493858	1.11822	0.0717446	6.76007e+06	8.0377e+06	7.59267e+06	8.9879e+06	6774902	6.5093e+06	6.996e+06	7974401	8512304	7626405	7959297	8.2757e+06	6543003	8880201	8542100	9541403	17	19.4	109.23	929	0	69.567	1595000000	129
A0A0H2XEC3	A0A0H2XEC3	Glutathione peroxidase	SAUSA300_1197	1.18585	0.250258	0.881907	0.781424	1.15979	0.348377	4059633	4.8141e+06	4.24559e+06	5.58337e+06	4.134e+06	3.7782e+06	4.2667e+06	3.7456e+06	5187199	5.5095e+06	5.5265e+06	6588000	622266	5089003	6.5451e+06	5116000	3	22.2	18.117	158	0	22.532	443490000	52
A0A0H2XIT2	A0A0H2XIT2	DNA polymerase III subunit gamma/tau	dnaX	1.18137	0.533337	1.44391	0.614979	0.303206	0.00556781	3970200	4.69027e+06	6.77234e+06	1.42212e+06	3.3623e+06	2.6234e+06	5.9249e+06	5.3265e+06	4.5953e+06	4.149e+06	13985002	5.2829e+06	1.04911e+06	2339199	1.2818e+06	645358	5	11	62.458	557	0	6.6671	401610000	8
A0A0H2XIY8	A0A0H2XIY8	Oxidoreductase, aldo/keto reductase family	SAUSA300_1450	1.1806	0.180514	1.11333	0.368414	1.32631	0.0841492	5.88683e+06	6.95e+06	7.73763e+06	9.21787e+06	5.7199e+06	6.5467e+06	5393902	5997002	7.934e+06	6918998	6.9522e+06	7487902	8772799	7.818e+06	9181598	10654005	3	10.3	33.505	302	0	15.361	388850000	25
A0A0H2XEM2	A0A0H2XEM2	Uncharacterized protein	SAUSA300_0793	1.17862	0.201267	0.916505	0.649042	1.16318	0.154059	1.32497e+06	1.56163e+06	1.43124e+06	1.81647e+06	1.4241e+06	1.2067e+06	1.3441e+06	1.4588e+06	1.3851e+06	1.841e+06	1.5426e+06	1.7527e+06	998434	1.8105e+06	1.7619e+06	1.877e+06	1	3.1	33.577	292	0.0070565	1.8472	52686000	1
A0A0H2XIV6	A0A0H2XIV6	Diphosphomevalonate decarboxylase	mvaD	1.17243	0.0579152	0.666976	0.251321	1.04896	0.528911	2.891e+06	3.3895e+06	2.26071e+06	3.55543e+06	2.5271e+06	3.07e+06	3.0759e+06	3.3745e+06	3.486e+06	3.308e+06	2.8262e+06	3.3495e+06	606446	3096302	3.6956e+06	3.8744e+06	2	6.1	36.822	327	0	3.8287	147480000	10
A0A0H2XGZ4	A0A0H2XGZ4	tRNA-dihydrouridine synthase	SAUSA300_0089	1.16697	0.55079	1.05084	0.853331	0.965183	0.88375	6.39503e+06	7.46283e+06	7.84227e+06	7.203e+06	6.2032e+06	3.6681e+06	9313797	7714304	7.5317e+06	7142500	9729704	9789302	4.0078e+06	7.1751e+06	10090997	4.3429e+06	9	36.8	35.562	NaN	0	32.79	859650000	66
Q2FGZ1	RECU	Holliday junction resolvase RecU	recU	1.16643	0.838812	1.21573	0.748587	0.767955	0.730946	1.61885e+06	1.88827e+06	2.29563e+06	1.45011e+06	3.3413e+06	486039	1.02921e+06	1.47667e+06	611644	3.5765e+06	2.4972e+06	3.561e+06	828680	654590	650127	3.0456e+06	3	19.2	24.443	208	0.0078355	1.4878	148600000	7
A0A0H2XH96	A0A0H2XH96	Uncharacterized protein	SAUSA300_2085	1.16364	0.10709	1.07769	0.608477	1.17508	0.100086	2.3368e+07	2.7192e+07	29304672	3.19527e+07	23152986	21664988	25285992	25916010	30216018	25444006	25503986	26133010	36277020	28833000	32641998	34383008	5	17	25.855	223	0	10.179	1212900000	48
A0A0H2XGA5	A0A0H2XGA5	Cytidylate kinase	cmk	1.15288	0.368363	0.900833	0.737883	1.05961	0.553191	4.02877e+06	4.6447e+06	4.1841e+06	4921568	4234700	4683603	3167999	3.9298e+06	5.3482e+06	4.6561e+06	2.9778e+06	2.9571e+06	6617400	5.1222e+06	4.9516e+06	4690903	2	13.1	20.977	183	0	16.342	133920000	22
Q2FF95	CH60	60 kDa chaperonin	groL	1.15259	0.150755	1.20313	0.538172	1.15081	0.279002	7.6689e+06	8.8391e+06	1.06346e+07	1.01721e+07	8.2956e+06	8108395	6602701	8260603	8688803	9567905	8675304	7.3636e+06	15864997	8408405	10261994	11845996	13	30.1	57.63	538	0	77.4	1300700000	97
Q2FHY1	POTA	Spermidine/putrescine import ATP-binding protein PotA	potA	1.14893	0.315207	1.33401	0.104796	1.29462	0.0700464	2843366	3.26683e+06	4.358e+06	4.2293e+06	2.7528e+06	3.0244e+06	2.7529e+06	3.8583e+06	3.32e+06	2622199	4.1801e+06	3806901	5.087e+06	3926898	4289401	4.4716e+06	4	12.4	41.33	364	0	22.7	284810000	19
Q2FEN9	RL3	50S ribosomal protein L3	rplC	1.14801	0.359385	0.957648	0.853197	0.774457	0.141161	16282662	1.86927e+07	1.7901e+07	14476664	19221994	16561992	13064000	16843000	17572990	21662010	16344990	12375992	24982016	17829994	11941995	13658003	6	37.3	23.718	220	0	180.3	2169100000	172
Q2FH29	Y1302	Uncharacterized protein	SAUSA300_1302	1.14711	0.10875	1.22839	0.51634	1.38428	0.00970018	4.22733e+06	4.84923e+06	5.95673e+06	6712700	4452498	4.5202e+06	3.7093e+06	4.5445e+06	4.9569e+06	5046299	4500102	4.3153e+06	9054795	5994703	6914801	7228596	4	20.2	29.39	263	0	26.265	439850000	57
A0A0H2XIC6	A0A0H2XIC6	30S ribosomal protein S1	rpsA	1.1462	0.163479	1.19609	0.506513	1.30805	0.122393	3.49583e+06	4.00693e+06	4.79267e+06	5241267	3.8219e+06	3.5769e+06	3.0887e+06	3.8542e+06	3.7473e+06	4419299	3.6652e+06	3.8061e+06	6.9067e+06	4.1963e+06	5.266e+06	6261502	5	16.9	43.287	391	0	15.739	385400000	29
A0A0H2XH90	A0A0H2XH90	3-hydroxy-3-methylglutaryl coenzyme A reductase	SAUSA300_2483	1.14611	0.101193	1.05672	0.643852	0.989534	0.936755	5.13523e+06	5.88553e+06	6.21937e+06	5.82393e+06	5361000	5.0962e+06	4.9485e+06	5.8306e+06	6.4869e+06	5.3391e+06	5.6939e+06	5.586e+06	7378205	5.0992e+06	5253301	7119299	5	13.9	46.236	425	0	16.86	510420000	61
A0A0H2XGP3	A0A0H2XGP3	UDP-N-acetylglucosamine 1-carboxyvinyltransferase	murA	1.14297	0.00849591	0.947327	0.469635	1.12642	0.299581	29704666	3.39517e+07	3.21633e+07	38243996	30339990	30254992	28519016	32651020	34602996	34600980	33068982	28079008	35342008	33949024	35504984	45277980	20	58.7	45.053	421	0	193.77	7183700000	371
Q2FEQ6	RS5	30S ribosomal protein S5	rpsE	1.14256	0.212773	0.919273	0.307048	1.12003	0.513766	1.91973e+08	2.1934e+08	2.01633e+08	2.45667e+08	191699936	215889888	168330032	203500112	210800112	243719952	218190000	198120096	188590112	193409888	232390064	311199904	13	66.3	17.742	166	0	143.13	31615000000	853
A0A0H2XFU7	A0A0H2XFU7	Aldehyde dehydrogenase	aldA2	1.14208	0.150192	0.960008	0.67675	0.9784	0.751868	5.75747e+06	6.5755e+06	6.31253e+06	6.43347e+06	5.3302e+06	6.325e+06	5.6172e+06	6.2266e+06	7.2812e+06	6.2187e+06	5570002	7176196	6.1914e+06	6.4331e+06	6826104	6041199	5	16.8	51.741	459	0	25.094	440910000	37
A0A0H2XGS0	A0A0H2XGS0	Uncharacterized protein	SAUSA300_1336	1.13442	0.539915	0.868131	0.558256	0.756794	0.2975	3.98563e+06	4.5214e+06	3.92517e+06	3.42177e+06	3.5655e+06	3808799	4.5826e+06	4276898	5906600	3.3807e+06	4321499	4.6563e+06	2.7977e+06	3.9169e+06	4.0164e+06	2.332e+06	10	33.1	43.333	381	0	47.668	699830000	45
A0A0H2XHS7	A0A0H2XHS7	Bacterioferritin comigratory protein	SAUSA300_1844	1.13431	0.449105	1.14689	0.408548	1.17586	0.427773	1.72633e+06	1.9582e+06	2.24583e+06	2.30257e+06	1.9121e+06	1.8691e+06	1.3978e+06	1.6388e+06	2385600	1.8502e+06	1808301	2465000	2.4642e+06	1.6937e+06	2.4295e+06	2.7845e+06	3	15.9	17.26	151	0.0050865	1.9851	124430000	5
A0A0H2XI10	A0A0H2XI10	Glycosyl transferase, group 1 family protein	SAUSA300_0549	1.13247	0.514789	0.837538	0.415231	1.2117	0.34977	4.1522e+06	4.70223e+06	3.9383e+06	5.6977e+06	3.341e+06	3.9982e+06	5.1174e+06	5.8328e+06	4.2635e+06	4.0104e+06	5174897	3.3644e+06	3275600	5.342e+06	4615800	7135299	3	8.6	57.192	490	0	34.835	187180000	16
A0A0H2XK13	A0A0H2XK13	Uncharacterized protein	SAUSA300_1899	1.12789	0.232755	0.671576	0.320697	1.1032	0.488365	7753899	8.74557e+06	5.87331e+06	9.64813e+06	6552404	7930496	8778797	8.3832e+06	9292396	8561105	9824503	6609697	1.18574e+06	7.916e+06	9201406	11826999	4	22	21.199	186	0	30.753	423580000	35
A0A0H2XFJ0	A0A0H2XFJ0	Bcr/CflA family efflux transporter	SAUSA300_2379	1.12668	0.695882	1.09823	0.519631	1.10533	0.769176	2.66076e+06	2.99782e+06	3.2923e+06	3.31357e+06	3397902	1.23768e+06	3.3467e+06	3.3652e+06	3.3699e+06	2.25836e+06	3.1157e+06	3.081e+06	3.6802e+06	4696202	3.7125e+06	1.53201e+06	1	2.2	43.45	403	0.0078049	1.4044	93235000	3
Q2FJ87	Y538	Uncharacterized epimerase/dehydratase	SAUSA300_0538	1.12595	0.113951	0.95662	0.760263	1.15775	0.120614	1.0988e+07	1.2372e+07	1.18353e+07	1.43237e+07	11619995	11495007	9849095	12475000	11666004	12974994	13011996	13820006	8673905	13168999	13669004	16133006	12	58.6	36.052	321	0	131.15	2063800000	154
Q2FF00	RPOE	Probable DNA-directed RNA polymerase subunit delta	rpoE	1.1211	0.371915	0.794789	0.420162	1.12778	0.22858	2.3377e+06	2.6208e+06	2.08298e+06	2.9557e+06	2616800	2.5099e+06	1886400	2313001	2.8822e+06	2.6672e+06	2161601	3.0386e+06	1.04875e+06	2622400	3.0924e+06	3.1523e+06	1	8.5	20.881	176	0	8.7424	78029000	3
A0A0H2XIB2	A0A0H2XIB2	Uncharacterized protein	SAUSA300_2378	1.12051	0.565639	1.0034	0.982347	1.08341	0.646425	1.27927e+07	14334329	1.4383e+07	1.553e+07	10287994	15679002	12411007	11724993	18036998	13240996	13192001	15928994	14028000	15478009	12980999	18131006	3	13.7	25.799	219	0	6.3564	460810000	15
Q2FF21	ATPD	ATP synthase subunit delta	atpH	1.11641	0.479953	1.18912	0.545348	1.1199	0.559098	1.28973e+07	14398661	1.71217e+07	1.6125e+07	16377999	11861997	10452002	13124001	15640990	14430992	14115998	12088997	25160008	14073996	12987007	21314010	5	29.1	20.498	179	0	34.721	1229200000	71
A0A0H2XJZ8	A0A0H2XJZ8	UDP-N-acetylmuramoyl-tripeptide--D-alanyl-D-alanine ligase	murF	1.1158	0.177263	0.958089	0.59411	1.15851	0.109732	13870999	1.54773e+07	1.48287e+07	1.79307e+07	14600001	12432997	14579999	14295996	16611990	15523996	14363991	13553996	16567992	16131001	18104992	19555994	9	26.5	50.064	452	0	45.245	1253300000	66
A0A0H2XFM0	A0A0H2XFM0	Uncharacterized protein	SAUSA300_2513	1.1148	0.302145	0.82712	0.139593	2.5454	1.95937e-05	1051529	1.17224e+06	969587	2.98383e+06	903090	1.18678e+06	1.06472e+06	1.05135e+06	1.23268e+06	1232707	800802	990240	1.11772e+06	2.9953e+06	3060799	2.8954e+06	2	9.9	30.608	273	0	4.5002	68394000	1
A0A0H2XGG7	A0A0H2XGG7	Hydrolase, alpha/beta hydrolase fold family	SAUSA300_0601	1.11476	0.529742	0.908136	0.846727	0.621157	0.241162	1.96553e+06	2.1911e+06	1.98982e+06	1.36102e+06	2.3047e+06	2.2609e+06	1.331e+06	2.0464e+06	2192101	2.3348e+06	3.8735e+06	1.4693e+06	626650	763420	762630	2.557e+06	4	21.1	30.925	266	0	20.76	171200000	29
Q2FER2	RL36	50S ribosomal protein L36	rpmJ	1.11342	0.436531	0.744505	0.230768	1.68558	0.0294087	1.0919e+07	12157471	9.0513e+06	2.04923e+07	10812006	11475996	10468999	11932005	9847403	14693005	10637003	5.6659e+06	10850999	20681998	16793992	24001014	2	54.1	4.3053	37	0	4.9698	397350000	51
A0A0H2XGZ3	A0A0H2XGZ3	Formate/nitrite transporter family protein	SAUSA300_2349	1.11333	0.338728	0.777717	0.238828	0.824913	0.354436	7.88083e+06	8.77393e+06	6.82364e+06	7.23773e+06	6.5955e+06	9389995	7.657e+06	8633599	9005298	8682900	6.58e+06	4520603	9370302	10152995	5.5546e+06	6.0056e+06	3	16.1	30.669	274	0	35.266	399980000	39
A0A0H2XDX1	A0A0H2XDX1	Ribose-5-phosphate isomerase A	rpiA	1.11318	0.157785	0.699703	0.183776	1.14458	0.399555	2.85767e+06	3.1811e+06	2.22583e+06	3.64103e+06	2.7636e+06	2.9547e+06	2.8547e+06	3.4411e+06	3.2619e+06	2.8403e+06	2.6949e+06	2.8872e+06	1.09538e+06	2.7415e+06	3.9757e+06	4.2059e+06	3	13.6	25.549	228	0	8.5949	196170000	10
A0A0H2XJ60	A0A0H2XJ60	Putative arsenate reductase	SAUSA300_0790	1.11317	0.743294	1.10052	0.787535	0.451999	0.0633195	1.76103e+06	1.96033e+06	2.15738e+06	886068	1.2945e+06	1.3998e+06	2588800	1.8988e+06	2.6602e+06	1.322e+06	2.584e+06	2.8472e+06	1.04093e+06	1.0327e+06	556120	1.06938e+06	3	40.7	13.6	118	0	13.398	199360000	7
A0A0H2XEX6	A0A0H2XEX6	Transcription termination/antitermination protein NusA	nusA	1.11062	0.333866	1.12455	0.686461	1.31218	0.120753	8.28246e+06	9.1987e+06	1.03444e+07	1.20703e+07	9753994	7975698	7117699	8636898	9689896	9269304	8635300	6.9089e+06	15489002	10040003	11344995	14826006	10	33.5	43.741	391	0	96.204	1449600000	116
A0A0H2XG28	A0A0H2XG28	Ribosome-binding ATPase YchF	ychF	1.10992	0.131362	0.895665	0.210208	1.17425	0.0133321	1.6148e+07	1.7923e+07	1.6053e+07	2.1046e+07	16832002	17079006	14533003	17166000	18789006	17813996	14954001	14829005	18375996	20035006	21997012	21106004	12	44.7	40.594	365	0	157.43	2690700000	183
A0A0H2XE57	A0A0H2XE57	Uncharacterized protein	SAUSA300_1520	1.10469	0.689101	2.0071	0.0576042	0.52484	0.0427579	3269401	3.61167e+06	7.24897e+06	1.89555e+06	3.5816e+06	2.144e+06	4.0826e+06	3.0655e+06	3.0717e+06	4697798	9661204	6.7118e+06	5.3739e+06	2229601	1.973e+06	1.48404e+06	3	16	25.508	225	0	33.593	407630000	8
A0A0H2XJ77	A0A0H2XJ77	SAP domain protein	SAUSA300_2101	1.10465	0.293891	0.669859	0.0796578	1.27811	0.178952	2.3253e+06	2.56863e+06	1.72062e+06	3.283e+06	2.5562e+06	2.3102e+06	2.1095e+06	2350300	2.4878e+06	2.8678e+06	2.1335e+06	1.9562e+06	1.07217e+06	2.661e+06	3.1293e+06	4.0587e+06	1	2.6	44.703	378	0.0069238	1.695	75544000	10
Q2FFJ5	GATA	Glutamyl-tRNA(Gln) amidotransferase subunit A	gatA	1.10409	0.00380441	0.987029	0.857118	1.20275	0.0948891	4.90647e+07	5.41717e+07	53468980	6.5155e+07	48351000	50724988	48117988	54404968	54221004	53888980	56105992	58058968	46241980	55579968	67218968	72665976	22	56.9	52.82	485	0	321.51	11696000000	518
A0A0H2XJR8	A0A0H2XJR8	Uncharacterized protein	SAUSA300_1023	1.09981	0.148526	0.827653	0.0424406	0.945928	0.534424	2.274e+06	2.50097e+06	2.06993e+06	2.36573e+06	2296301	2.272e+06	2253701	2.6433e+06	2248799	2610801	2.1806e+06	2.1006e+06	1928599	2.0582e+06	2508100	2.5309e+06	2	10	20.246	180	0.0070636	1.8486	84948000	4
A0A0H2XFA8	A0A0H2XFA8	Aminotransferase	SAUSA300_0952	1.09599	0.314006	1.03661	0.669554	1.26312	0.0849021	2.67327e+06	2.92987e+06	3.03713e+06	3.70077e+06	2.4132e+06	2.8788e+06	2.7278e+06	2.95e+06	3223898	2615700	3338902	2933299	2.8392e+06	3.3758e+06	3449301	4277198	3	9.6	43.146	384	0	7.1426	193440000	9
A0A0H2XG40	A0A0H2XG40	Uncharacterized protein	SAUSA300_1017	1.09419	0.718395	0.62273	0.0251765	0.888873	0.791238	2.88344e+06	3.15503e+06	1.96473e+06	2.80442e+06	3673198	1.64923e+06	3327902	3.6489e+06	2.5595e+06	3.2567e+06	1.9933e+06	2.1611e+06	1.7398e+06	3.6023e+06	4.3609e+06	450070	1	10.5	16.909	153	0	13.459	92118000	14
A0A0H2XIS1	A0A0H2XIS1	D-isomer specific 2-hydroxyacid dehydrogenase	SAUSA300_0834	1.09402	0.209781	1.24311	0.209464	1.40237	0.0388396	3.12883e+06	3423000	4.25517e+06	4.8003e+06	3079800	3.4531e+06	2853599	3.5905e+06	3.2776e+06	3.4009e+06	3.7222e+06	3.6893e+06	5354002	4.0111e+06	4836398	5553399	4	11.9	35.357	319	0	10.329	279500000	38
A0A0H2XED7	A0A0H2XED7	DegV family protein	SAUSA300_0733	1.09378	0.57324	0.801415	0.427196	0.778653	0.448872	2.84243e+06	3.109e+06	2.4916e+06	2.42083e+06	2.7113e+06	2.4176e+06	3.3984e+06	3.6256e+06	3.189e+06	2512401	3.6533e+06	2.2856e+06	1.5359e+06	3.8166e+06	2217299	1.2286e+06	2	9	32.068	288	0	40.792	195460000	22
A0A0H2XGZ0	A0A0H2XGZ0	Phosphomethylpyrimidine kinase	thiD	1.09313	0.206031	0.95086	0.606411	1.47314	0.01103	6.04227e+06	6.60497e+06	6.2804e+06	9730033	5874903	6.2442e+06	6007699	6.0838e+06	7288602	6442496	5449200	6359799	7032199	9000299	9269794	10920006	5	21.7	29.857	276	0	38.336	742280000	85
A0A0H2XII3	A0A0H2XII3	Nitric oxide synthase oxygenase	SAUSA300_1895	1.09304	0.384576	1.08702	0.549742	1.16149	0.159755	2.49893e+06	2.73143e+06	2.96913e+06	3.17253e+06	2.3887e+06	2.7406e+06	2.3675e+06	2.7244e+06	3.0906e+06	2.3793e+06	2.5921e+06	2.7513e+06	3.564e+06	3027700	3.4775e+06	3012400	3	7.8	41.71	358	0	5.0596	191870000	16
A0A0H2XHY6	A0A0H2XHY6	Urea amidolyase-related protein	SAUSA300_0702	1.09081	0.167456	1.2039	0.323874	1.08676	0.18221	4.90963e+06	5.35547e+06	6.44747e+06	5.8201e+06	4704697	4.6363e+06	5387901	5.3653e+06	5157003	5544097	5.307e+06	5.6693e+06	8.3661e+06	5434200	5.6969e+06	6329200	8	25.7	38.133	334	0	22.032	584960000	54
Q2FFZ9	Y1685	UPF0478 protein	SAUSA300_1685	1.09053	0.383439	0.966574	0.797655	0.995955	0.97506	1.21697e+08	1.32713e+08	1.28277e+08	1.32177e+08	103699960	138099968	123290080	133320032	141500032	123320072	144279968	142890048	97662008	104839984	134099952	157589904	8	61.3	18.002	163	0	213.98	16460000000	344
Q2FGL0	EX7L	Exodeoxyribonuclease 7 large subunit	xseA	1.08974	0.466649	1.00179	0.987394	0.950636	0.664792	3.0313e+06	3.30333e+06	3.30923e+06	3.14027e+06	2.7274e+06	3.4139e+06	2.9526e+06	3208599	3.8139e+06	2887500	3289300	3704302	2934102	3.3005e+06	3.414e+06	2.7063e+06	4	14.6	50.894	445	0	18.391	205030000	26
A0A0H2XK25	A0A0H2XK25	Transporter	SAUSA300_0432	1.08912	0.813782	0.924903	0.769243	1.33387	0.0564412	2.59106e+06	2.82198e+06	2.61006e+06	3.76417e+06	3.6362e+06	879670	3.2573e+06	2.20414e+06	3.2274e+06	3.0344e+06	3.0886e+06	3319202	1.42237e+06	3.4988e+06	3.7289e+06	4.0648e+06	2	3.8	49.223	445	0.0010917	2.9905	135160000	2
Q2FGA5	MNMA	tRNA-specific 2-thiouridylase MnmA	mnmA	1.08545	0.103799	1.31894	0.23743	1.50527	0.0377271	8714536	9459236	1.24761e+07	1.42387e+07	8759505	8978799	8405304	8833306	9783596	9760806	9876399	10808004	16744000	11754995	13929000	17031992	4	14	42.15	372	0	15.357	559260000	39
A0A0H2XDE9	A0A0H2XDE9	Acetyltransferase, GNAT family	SAUSA300_2083	1.08523	0.715645	0.983525	0.962151	0.977618	0.541787	2.41531e+06	2.62117e+06	2.57798e+06	2.5625e+06	3293299	2.4623e+06	1.49034e+06	2628801	2.4883e+06	2.7464e+06	3.7399e+06	3076402	917651	2.4773e+06	2.5715e+06	2.6387e+06	2	11.5	33.11	286	0.0010929	3.0121	83858000	8
A0A0H2XH88	A0A0H2XH88	ABC transporter, ATP-binding protein	SAUSA300_0352	1.08386	0.438133	0.99968	0.996016	0.983599	0.908833	4.4233e+06	4.79423e+06	4.7927e+06	4.7156e+06	3.8242e+06	5059800	4.3859e+06	4716399	5246000	4420298	4999000	4482597	4896502	3801600	5840503	4.5047e+06	5	17.9	31.594	280	0	26.334	504420000	32
A0A0H2XFW0	A0A0H2XFW0	Pyruvate ferredoxin oxidoreductase, beta subunit	SAUSA300_1183	1.08317	0.521923	1.51326	0.402884	1.35159	0.184173	5031167	5.44963e+06	8.2467e+06	7.36567e+06	4.4225e+06	5752802	4.9182e+06	5265901	6310701	4.7723e+06	5683803	4910297	14146002	6.0812e+06	6.4487e+06	9567096	2	8	31.331	288	0	13.983	251960000	24
A0A0H2XHL5	A0A0H2XHL5	Thiol peroxidase	tpx	1.08211	0.634746	1.00622	0.965284	1.17716	0.443936	1.05638e+07	1.14312e+07	1.15023e+07	1.34563e+07	9101494	12029004	10560999	10961997	14167001	9164595	12431995	11134998	10940005	10996994	12209995	17162006	4	48.2	18.005	164	0	51.581	496970000	34
A0A0H2XDX7	A0A0H2XDX7	Putative membrane protein	SAUSA300_2385	1.08178	0.598139	0.832379	0.276503	0.755528	0.344579	8.46893e+06	9161534	7.62586e+06	6.9218e+06	6697202	9449598	9259995	10318998	9600406	7565198	8653997	8388697	5.8349e+06	9027195	8654901	3.0833e+06	4	7.9	67.572	609	0	41.193	554730000	56
A0A0H2XHX4	A0A0H2XHX4	Pur operon repressor	purR	1.07868	0.484551	0.813386	0.0280286	0.888338	0.111198	7081068	7.63823e+06	6.21283e+06	6.78533e+06	5852700	8128305	7262199	7.0783e+06	8054898	7781500	6.8258e+06	5.9362e+06	5876503	6.7109e+06	6305397	7339697	5	24.1	30.395	274	0	47.69	599980000	45
Q2FJ95	RS12	30S ribosomal protein S12	rpsL	1.07755	0.46804	1.13879	0.278436	1.4435	0.17466	3.25127e+08	350339936	398963424	5.05717e+08	307169952	366709824	301500160	322109856	397170080	331739872	365320064	371060000	460510208	330469952	549070208	637609728	7	42.3	15.287	137	0	89.817	25216000000	262
Q2FDY2	Y2462	Putative NAD(P)H nitroreductase	SAUSA300_2462	1.07597	0.476788	0.674745	0.213676	0.90522	0.617894	4.66923e+06	5.02393e+06	3.38987e+06	4.54777e+06	4392899	4782498	4832301	5035702	5763597	4272501	4671402	4.1214e+06	1.37682e+06	5432900	5195902	3.0145e+06	4	23.8	25.388	223	0	14.66	406410000	19
A0A0H2XE49	A0A0H2XE49	Amidohydrolase	SAUSA300_0534	1.07313	0.358243	1.05397	0.418876	1.07205	0.498942	3360432	3.60617e+06	3.8008e+06	3.866e+06	3.1606e+06	3.3607e+06	3.56e+06	3369099	4.0186e+06	3.4308e+06	3.6851e+06	3.818e+06	3899298	3.6867e+06	3.4924e+06	4.4189e+06	2	5.1	43.657	391	0	6.0476	162900000	6
Q2FI57	RF3	Peptide chain release factor 3	prfC	1.06869	0.271475	0.88495	0.25874	0.947261	0.434343	11757335	1.2565e+07	1.11194e+07	1.19023e+07	12511999	10502006	12258000	12580004	12476996	12637999	11695005	12667005	8996195	12807005	10387999	12511999	11	23.7	59.601	520	0	91.77	2293900000	179
A0A0H2XHJ0	A0A0H2XHJ0	Transcriptional regulator, AraC family	SAUSA300_2248	1.06808	0.910633	1.64466	0.481642	1.52474	0.399064	5.74523e+06	6.13637e+06	1.00923e+07	9.35633e+06	4633298	9861499	2.7409e+06	3.9691e+06	11094001	3.346e+06	4027598	7.4622e+06	18786994	4.84e+06	10543003	12685993	1	1.4	76.067	651	0.0050968	2.0218	191360000	16
Q2FFZ0	TRMB	tRNA (guanine-N(7)-)-methyltransferase	trmB	1.06709	0.696104	0.628763	0.283171	1.14308	0.704862	6.0889e+06	6.49743e+06	4.08535e+06	7427067	5.1512e+06	5.8065e+06	7309001	7.9613e+06	5.6751e+06	5.8559e+06	6.9111e+06	4.6144e+06	730534	6.4485e+06	4.2667e+06	11565999	3	18.2	25.275	214	0	59.301	300610000	28
A0A0H2XHI9	A0A0H2XHI9	Putative 2-succinyl-6-hydroxy-2,4-cyclohexadiene-1-carboxylate synthase	menH	1.06588	0.652104	0.572497	0.0503541	0.943021	0.37103	2.22613e+06	2.3728e+06	1.35842e+06	2.2376e+06	2.3381e+06	2654400	1.6859e+06	2.4201e+06	2.1844e+06	2.5139e+06	1667501	1.7534e+06	654359	2108400	2.4152e+06	2189199	2	12	30.785	267	0	7.9207	89975000	3
Q2FHZ0	Y990	UPF0356 protein	SAUSA300_0990	1.06321	0.598058	0.875518	0.488344	0.811585	0.260959	2.29493e+06	2.44e+06	2.13626e+06	1.98027e+06	2.6541e+06	1.8601e+06	2370600	2.4936e+06	2.2428e+06	2.5836e+06	2.1514e+06	2.7957e+06	1461694	2372801	2.2571e+06	1.3109e+06	1	12.5	8.7516	72	0.005144	2.1208	76018000	15
Q2FHT1	MURI	Glutamate racemase	murI	1.05943	0.725146	1.03312	0.859148	1.05336	0.711166	5.1555e+06	5461866	5.64277e+06	5753301	4.0684e+06	6288198	5109903	5659598	6.209e+06	4.517e+06	4.0209e+06	6296600	6610798	5.4113e+06	6806504	5.0421e+06	5	25.6	29.698	266	0	36.305	533180000	42
Q2FGI5	GCST	Aminomethyltransferase	gcvT	1.05862	0.679718	1.17668	0.645775	1.09984	0.315635	3.94237e+06	4173466	4.91083e+06	4.59017e+06	4.8317e+06	3757702	3.2377e+06	4.518e+06	3.7535e+06	4248899	3183900	3.7158e+06	7832798	4.0176e+06	4859799	4893098	7	30.3	40.457	363	0	27.973	476800000	54
Q2FFJ6	GATB	Aspartyl/glutamyl-tRNA(Asn/Gln) amidotransferase subunit B	gatB	1.05781	0.36568	0.877987	0.217565	1.16555	0.0259058	2.73113e+07	2.88903e+07	25365338	33672996	29524996	27897990	24511008	28853018	28099990	29717984	22583000	23443012	30070002	33303006	31625002	36090980	21	52.6	53.656	475	0	183.17	6804300000	377
Q2FEC4	FENR	Ferredoxin--NADP reductase	SAUSA300_2319	1.05773	0.322098	1.13399	0.585184	1.18978	0.288487	3.0025e+06	3.17583e+06	3.60137e+06	3.77853e+06	2.7723e+06	3034998	3200198	3335399	3.0248e+06	3.1673e+06	3.0091e+06	2.7757e+06	5019298	2.8644e+06	3.9567e+06	4514499	2	5.8	38.229	344	0	5.6448	171220000	13
A0A0H2XHG3	A0A0H2XHG3	Probable malate:quinone oxidoreductase	mqo	1.0543	0.144123	0.886508	0.060271	0.976492	0.314503	2.15733e+08	2.27447e+08	201633344	222099984	227580048	207680064	211939984	229060048	230319952	222960080	213140096	209360032	182399904	229529920	215549936	221220096	22	55.2	55.998	498	0	306.21	44870000000	1343
Q2FE81	GPMA	2,3-bisphosphoglycerate-dependent phosphoglycerate mutase	gpmA	1.05427	0.236534	0.961528	0.523353	1.24734	0.061199	9.4238e+06	9.93526e+06	9.55303e+06	1.23927e+07	9023902	10105001	9142498	9671799	10023995	10109999	10420007	9649397	8589697	10897997	12145996	14134000	5	29.4	26.68	228	0	56.67	1000200000	67
A0A0H2XHM4	A0A0H2XHM4	Na+/H+ antiporter family protein	SAUSA300_2273	1.05061	0.426895	1.0521	0.445171	1.04673	0.707121	4.61077e+06	4.84413e+06	5.09653e+06	5.0705e+06	4923200	4373498	4535599	4664798	5258499	4609098	4803098	4973298	5513201	4.6156e+06	4.4863e+06	6.1096e+06	1	2.4	48.937	459	0.0051493	2.1279	150150000	1
A0A0H2XEF1	A0A0H2XEF1	2-oxoisovalerate dehydrogenase, E1 component, beta subunit	SAUSA300_1465	1.0494	0.616696	1.00847	0.932472	1.21174	0.0813649	6.4782e+06	6.79823e+06	6.8558e+06	8237668	7.394e+06	5.9416e+06	6.099e+06	6806702	6152698	7.4353e+06	6388797	6.2848e+06	7.8938e+06	7784700	7694605	9233699	11	55	36.061	327	0	101.99	1190700000	119
A0A0H2XIU4	A0A0H2XIU4	Diadenylate cyclase	dacA	1.04933	0.858479	1.27249	0.336787	1.17864	0.51695	2.30973e+06	2.42367e+06	3.0841e+06	2.85663e+06	1.8812e+06	2.4847e+06	2.5633e+06	1.3184e+06	3124499	2828101	2.6349e+06	3.2045e+06	3.4129e+06	2.4772e+06	2.7823e+06	3.3104e+06	2	5.9	30.079	269	0	5.2753	130000000	11
A0A0H2XHB4	A0A0H2XHB4	Ribose-phosphate pyrophosphokinase	prs	1.04928	0.813844	0.87681	0.711278	0.589025	0.123143	1.0253e+08	1.07582e+08	9.43293e+07	63368646	74529984	117180032	115879928	123650016	120259976	78837048	138919968	106969952	37098008	94144952	62519972	33441014	13	51.1	35.283	321	0	264.19	8333300000	242
A0A0H2XI27	A0A0H2XI27	Hydrolase, haloacid dehalogenase-like family	SAUSA300_0600	1.04918	0.63638	0.912328	0.373783	0.78024	0.11416	2.87767e+06	3.0192e+06	2.7545e+06	2.3557e+06	2.9111e+06	2.5737e+06	3148200	2.8154e+06	2.7808e+06	3.4614e+06	2.9852e+06	2.4868e+06	2791500	2269701	2814401	1.983e+06	3	15.5	28.197	239	0	4.3396	138540000	7
A0A0H2XFW9	A0A0H2XFW9	Protein RecA	recA	1.04849	0.576152	0.880884	0.258179	1.19334	0.253422	1.38307e+07	14501331	12773995	1.7305e+07	14796008	15050991	11645001	14282999	14475993	14745001	13107996	10365994	14847995	15883004	14595003	21436998	12	50.3	34.878	322	0	138.38	2062100000	102
Q2FJE0	RL25	50S ribosomal protein L25	rplY	1.04812	0.464048	0.805335	0.0143228	1.0314	0.670922	66968356	7.01906e+07	5.6527e+07	7.2395e+07	65621044	73157000	62127024	69781960	74360992	66428988	60212004	52122008	57246996	79895968	72040000	65248964	6	34.6	23.787	217	0	56.222	4668700000	144
Q2FF75	TSAD	tRNA N6-adenosine threonylcarbamoyltransferase	tsaD	1.04664	0.579493	0.948099	0.46996	1.14482	0.213706	6.9438e+06	7.26764e+06	6.89044e+06	8.32014e+06	6687496	7.4818e+06	6662099	6.6242e+06	8172203	7.0065e+06	6727303	7.0093e+06	6934704	7.2638e+06	8658403	9038206	7	25.8	36.818	341	0	47.511	941080000	72
A0A0H2XHA7	A0A0H2XHA7	Putative membrane protein	SAUSA300_1809	1.04615	0.72349	0.666447	0.0953544	0.873299	0.354855	2.77987e+06	2.90817e+06	1.93814e+06	2.5397e+06	2.7201e+06	2.7057e+06	2.9138e+06	3.5685e+06	2532701	2.6233e+06	2.4349e+06	1977799	1.40172e+06	2.78e+06	2.4373e+06	2.4018e+06	1	3.1	37.309	353	0.0051546	2.1366	82599000	5
Q2FK10	LYTS	Sensor protein LytS	lytS	1.04554	0.69977	1.08869	0.635639	1.17052	0.295797	1.81597e+06	1.89867e+06	2.06707e+06	2.22243e+06	1.9549e+06	1600501	1.8925e+06	2.1166e+06	2.0088e+06	1.5706e+06	1.5927e+06	2.0356e+06	2.5729e+06	1.9839e+06	2039200	2.6442e+06	1	2.1	65.028	584	0.0010823	2.8532	54401000	4
A0A0H2XGC4	A0A0H2XGC4	Transcription factor FapR	fapR	1.04392	0.765081	0.733114	0.163329	0.699527	0.0244172	2635667	2.75143e+06	2.01712e+06	1.9247e+06	2.035e+06	3.045e+06	2.827e+06	2.6715e+06	3.1165e+06	2.4663e+06	1943799	2.7184e+06	1.38915e+06	2.1342e+06	1.9681e+06	1671801	1	4.7	21.99	190	0	3.3526	80046000	15
A0A0H2XIY5	A0A0H2XIY5	Oligoendopeptidase F	pepF	1.04386	0.633111	0.860778	0.160225	0.93739	0.494133	9594532	1.00154e+07	8621002	9.3883e+06	10070006	9136396	9577194	11554995	9248996	9242102	9039903	8652704	8170399	9540205	9854005	8770700	12	25.2	69.284	604	0	85.139	1381700000	140
A0A0H2XIW4	A0A0H2XIW4	Probable malate:quinone oxidoreductase	mqo	1.04319	0.746757	0.749936	0.419993	1.22758	0.192534	4.03757e+06	4.21197e+06	3.1587e+06	5.17053e+06	3.171e+06	4589100	4.3526e+06	4.0295e+06	4703099	3.9033e+06	4109299	4490403	876410	4879603	4379799	6252196	5	11.7	57.014	511	0	20.742	348930000	11
A0A0H2XHL1	A0A0H2XHL1	Uncharacterized protein	SAUSA300_1354	1.04298	0.594366	1.11371	0.59807	1.29148	0.0166035	4.05293e+06	4.22713e+06	4.7078e+06	5.45927e+06	3940602	4.4784e+06	3.7398e+06	3.83e+06	4518201	4.3332e+06	3.8568e+06	3929100	6.3375e+06	5073599	5878500	5.4257e+06	2	6.8	43.021	367	0.0042463	2.652	153070000	23
A0A0H2XI06	A0A0H2XI06	Uncharacterized protein	SAUSA300_1554	1.04291	0.807915	0.674872	0.13602	0.4304	0.0430755	3.21283e+06	3.3507e+06	2.26129e+06	1.44214e+06	3.8681e+06	3.1981e+06	2.5723e+06	2.7531e+06	4046599	3.2524e+06	2.5309e+06	2865701	1.38728e+06	1.13996e+06	2.47879e+06	707670	1	9.4	11.048	96	0.0052356	2.3463	62190000	10
Q2FIA7	Y871	Uncharacterized protein	SAUSA300_0871	1.04199	0.682563	1.14086	0.597763	1.22721	0.118869	1.55817e+07	1.6236e+07	1.8523e+07	19924995	18055990	15716005	12973004	15779004	16487995	16441000	15671003	13494991	26402984	16583003	20222992	22968990	13	56	33.113	300	0	104.03	3173900000	218
Q2FHQ8	RSMH	Ribosomal RNA small subunit methyltransferase H	rsmH	1.04161	0.360514	0.866156	0.344115	1.11512	0.477983	11327997	1.17993e+07	1.02201e+07	13157665	11563996	11576998	10842997	11533993	12562005	11301999	11923994	11338997	7397202	9958003	13794997	15719995	6	24.8	35.681	311	0	81.996	1350700000	77
A0A0H2XI66	A0A0H2XI66	Uncharacterized protein	SAUSA300_2560	1.04085	0.618448	0.927087	0.160453	1.19111	0.222493	2.98587e+06	3.10783e+06	2.88123e+06	3.70177e+06	2.6362e+06	3.3847e+06	2.9367e+06	2.9836e+06	3.1815e+06	3.1584e+06	3.0391e+06	2.6552e+06	2949398	3.2603e+06	3.3306e+06	4.5144e+06	1	40.9	7.6878	66	0.0086622	1.1055	105240000	8
A0A0H2XJ83	A0A0H2XJ83	Signal recognition particle receptor FtsY	ftsY	1.0398	0.467409	1.01308	0.778808	1.12227	0.0701712	6.23983e+06	6.48817e+06	6.57303e+06	7.28147e+06	6814896	5994703	5.9099e+06	6.7098e+06	6.348e+06	6.4067e+06	6059004	6889096	6770998	7.1756e+06	7851595	6.8172e+06	4	15.9	46.59	416	0	22.548	484620000	43
A0A0H2XFM8	A0A0H2XFM8	Acetyltransferase, GNAT family	SAUSA300_1312	1.03966	0.619012	0.736975	0.348705	1.08894	0.330651	3.18203e+06	3.30823e+06	2.43808e+06	3.60247e+06	3.1191e+06	3.4994e+06	2927600	3.0763e+06	3.624e+06	3224401	3.3851e+06	3.0901e+06	839056	3.1846e+06	3842702	3.7801e+06	1	4.7	19.846	169	0.0042061	2.4714	101370000	20
Q2FFV6	METK	S-adenosylmethionine synthase	metK	1.03546	0.503692	0.963894	0.468372	1.18272	0.116479	2.23697e+07	23163002	2.23267e+07	2.73953e+07	23307006	22099998	21701998	21419008	24760004	23309994	23086994	22135996	21757012	24417988	26879984	30887992	15	43.3	43.641	397	0	131.64	3279300000	252
A0A0H2XGG6	A0A0H2XGG6	ABC transporter, ATP-binding protein	SAUSA300_1285	1.03515	0.244409	1.0807	0.389966	1.24875	0.0445262	37997676	3.93333e+07	42507340	49117312	37474024	39705984	36813020	40049992	39417012	38532988	37830988	40897008	48794024	42855976	50154968	54340992	14	29.1	60.256	533	0	144.62	4850800000	312
A0A0H2XFG7	A0A0H2XFG7	Glycerol uptake facilitator	glpF	1.03511	0.612663	0.620186	0.0593976	1.08682	0.382892	4.02756e+07	41689660	2.58553e+07	4.53093e+07	40570980	41770992	38484976	43860976	44298980	36909024	33639980	15053001	28873014	43981988	41231976	50713992	3	11	28.115	272	0	9.2424	2831500000	80
A0A0H2XGV2	A0A0H2XGV2	Tetrapyrrole methylase family protein	SAUSA300_0483	1.0338	0.64432	1.07591	0.63288	1.25623	0.11074	4786800	4.9486e+06	5.32423e+06	6.21657e+06	4539402	5322300	4498698	5.3146e+06	4.7775e+06	4.7537e+06	4.8644e+06	4.4014e+06	6.7069e+06	5.4479e+06	5.8177e+06	7384099	6	21.9	45.094	397	0	10.92	425480000	36
Q2FES1	RL13	50S ribosomal protein L13	rplM	1.03328	0.67043	1.10332	0.67912	1.04638	0.519646	1.27417e+08	1.31657e+08	145259960	137763344	128749960	140980000	112519944	123950024	132640000	138379952	116160008	113860000	205759872	122840048	147510064	142939920	11	77.2	16.333	145	0	140.27	12389000000	291
A0A0H2XJD9	A0A0H2XJD9	Uncharacterized protein	SAUSA300_1003	1.03222	0.805579	0.961163	0.658823	0.948469	0.523549	7.58086e+06	7.82513e+06	7.52123e+06	7.4219e+06	6052399	8322296	8.36789e+06	8.3818e+06	8.3239e+06	6769700	6999697	7355502	8.2085e+06	7121502	7260903	7.8833e+06	7	23.9	40.059	339	0	62.917	920940000	86
A0A0H2XHQ1	A0A0H2XHQ1	Cell division protein FtsA	ftsA	1.03181	0.605012	1.00768	0.957529	1.11538	0.141069	1.60347e+07	1.65447e+07	16671659	1.84537e+07	16015000	17247006	14842009	15444997	17454994	16733997	14492998	14524993	20996986	17232988	18012002	20116010	13	31.9	52.934	470	0	209.51	3144800000	224
Q2FHD9	GLPK	Glycerol kinase	glpK	1.03115	0.328906	1.03513	0.803214	1.11842	0.140112	3.50627e+07	36154996	3.7425e+07	4.04363e+07	35957008	35989012	33241994	36240012	36751992	35472984	32919014	32424020	46931976	38467988	37817988	45022976	20	41.6	55.625	498	0	179.89	8974200000	476
Q2FIT4	SAER	Response regulator SaeR	saeR	1.03081	0.875925	1.11739	0.45659	1.04919	0.833044	8352368	8.60973e+06	9.6204e+06	9.03327e+06	6463902	8467205	10125997	9803496	9669996	6355697	9474505	10523994	8862702	6680100	8576704	11843005	4	26.8	26.857	228	0	10.302	515350000	46
Q2FJP6	RS18	30S ribosomal protein S18	rpsR	1.02953	0.71315	0.712928	0.193786	1.07262	0.68984	2.21797e+07	2.28347e+07	1.62795e+07	2.4493e+07	22161998	23088002	21289002	21561008	20975012	25968006	18792012	21410006	8636396	19834996	22233988	31409994	5	42.5	9.3098	80	0	25.64	1239400000	128
Q2FEX4	MTLD	Mannitol-1-phosphate 5-dehydrogenase	mtlD	1.02906	0.785267	1.01698	0.902391	1.25822	0.119354	6.67153e+06	6865402	6.982e+06	8.63817e+06	6.5494e+06	7.86e+06	5605202	6.8002e+06	6.6908e+06	7105204	5987899	6212703	8745400	7473700	8057795	10383001	11	38	40.951	368	0	53.99	1235100000	84
A0A0H2XES4	A0A0H2XES4	Ribonucleoside-diphosphate reductase	SAUSA300_0716	1.02842	0.593965	0.895039	0.540254	0.899933	0.0215839	1.02844e+08	1.05767e+08	9.46653e+07	9.5183e+07	103709968	95081968	109740032	107210072	109599968	100490064	106550040	115149928	62295964	94105008	97102992	94340944	33	50.8	80.125	701	0	319.25	16521000000	619
A0A0H2XKH5	A0A0H2XKH5	Aconitate hydratase	acnA	1.02778	0.596131	0.970252	0.450083	1.16542	0.0275201	4.773e+07	4.9056e+07	4.75967e+07	5.7171e+07	51171972	45143972	46874000	50678000	46158972	50330996	48757980	48357968	45674004	57800028	53606028	60107020	32	49.2	98.968	901	0	323.31	18004000000	869
A0A0H2XFL8	A0A0H2XFL8	DNA mismatch repair protein MutS	mutS	1.02731	0.736139	0.698069	0.285527	1.11612	0.138574	32823334	33719678	2.35387e+07	3.76353e+07	28322018	35964992	34182992	35312020	32168006	33679008	30628998	32831002	7.156e+06	34521020	41127992	37257012	10	13.2	95.981	840	0	38.294	1707800000	77
A0A0H2XKF5	A0A0H2XKF5	Uncharacterized protein	SAUSA300_2394	1.0248	0.848016	0.854927	0.445409	1.18285	0.334102	3.9102e+06	4.00717e+06	3.42583e+06	4.73987e+06	3.7773e+06	4424297	3.529e+06	4.3851e+06	4413501	3.2229e+06	4.0325e+06	3.9474e+06	2.2976e+06	3.8354e+06	5.7043e+06	4.6799e+06	4	19.6	23.8	199	0	10.874	343510000	44
A0A0H2XGG1	A0A0H2XGG1	6-phosphogluconate dehydrogenase, decarboxylating	gnd	1.02362	0.423897	0.887381	0.072766	1.04501	0.499743	90343032	9.24766e+07	8.2062e+07	9.6639e+07	90194048	92273040	88562008	96760952	90496960	90171992	87076040	84342016	74768024	93533944	89612952	106770024	27	63.9	51.802	468	0	259.53	16349000000	715
Q2FFP9	Y1796	UPF0754 membrane protein	SAUSA300_1796	1.02343	0.922515	3.22862	0.354328	0.876706	0.471359	6064202	6.2063e+06	20037758	5441099	6140801	4.053e+06	7.9988e+06	7216603	6.695e+06	4.7073e+06	7.3331e+06	6.3632e+06	46416976	6333000	5.6529e+06	4.3374e+06	3	10.7	42.695	374	0	55.89	553760000	48
A0A0H2XKF0	A0A0H2XKF0	Pyrimidine nucleoside transport protein	nupC	1.02109	0.878345	0.784497	0.453295	0.796252	0.463492	2.11437e+07	2.15897e+07	1.6937e+07	1.71908e+07	19768996	20163004	23498990	23046008	24940996	16782008	21880010	22064994	6.8661e+06	23549996	20332988	7.6895e+06	6	17.6	43.804	404	0	39.184	1109200000	46
A0A0H2XFW7	A0A0H2XFW7	Coenzyme A biosynthesis bifunctional protein CoaBC	coaBC	1.01922	0.587418	0.861841	0.32398	1.03812	0.67149	6.48373e+06	6.60833e+06	5.69533e+06	6.86023e+06	6480099	6.3745e+06	6.5966e+06	6224797	6907400	6692803	6.5377e+06	6425696	4.1226e+06	7.886e+06	6314498	6380196	7	23.3	44.14	399	0	50.873	839380000	78
A0A0H2XKN8	A0A0H2XKN8	Transfer complex protein TraE	traE	1.0189	0.924877	0.870869	0.74407	0.857843	0.629122	3.59283e+06	3.66073e+06	3.18802e+06	3.14033e+06	3295298	4.018e+06	3465198	3.8324e+06	2.4758e+06	4.674e+06	4645498	4.088e+06	830560	3.51e+06	1.6722e+06	4238800	9	16.7	77.594	670	0	25.67	561710000	34
A0A0H2XG42	A0A0H2XG42	Putative chromosome partioning protein, ParB family	SAUSA300_2643	1.01819	0.890738	0.80673	0.168477	1.26355	0.223912	2.6481e+06	2.69627e+06	2.17516e+06	3.40687e+06	3.1941e+06	2.4944e+06	2.2558e+06	2444399	3.0213e+06	2.6231e+06	2.4978e+06	2365600	1662080	3.0554e+06	2838901	4326301	1	3.2	32.196	279	0	3.2536	82534000	18
Q2FJ93	EFG	Elongation factor G	fusA	1.01793	0.798202	0.9406	0.428566	1.02675	0.799373	3.5651e+08	362903296	3.41347e+08	372610048	398629888	329529760	341370144	368649856	344150240	375909792	341339936	302320000	380380160	412150240	304029888	401650016	33	66.7	76.612	693	0	323.31	91302000000	1816
A0A0H2XHM8	A0A0H2XHM8	Glutamine synthetase	glnA	1.01756	0.597894	0.840986	0.0718525	0.987572	0.8145	130213328	132500040	111430696	130853304	124659976	134160072	131819936	137280080	127600032	132620008	122280064	116660040	95351984	139259984	119359968	133939960	26	72.6	50.84	446	0	323.31	26183000000	810
A0A0H2XEZ9	A0A0H2XEZ9	Phosphomevalonate kinase	SAUSA300_0574	1.01698	0.580143	1.04622	0.456821	1.09539	0.0463291	8.9946e+06	9.1473e+06	9.5701e+06	10019866	9163796	8680203	9139803	9480695	9170098	8791097	10163995	9912097	8634204	10318002	10179002	9562594	7	26	40.246	358	0	26.446	829740000	36
Q2FID4	Y844	NADH dehydrogenase-like protein	SAUSA300_0844	1.01631	0.770966	0.939516	0.460006	1.03566	0.605215	112383360	1.14217e+08	1.07308e+08	1.1829e+08	106710048	114940032	115500000	112629928	123829968	106190032	109679984	117560048	94684936	122749944	124060032	108060032	16	46	44.104	402	0	266.36	18497000000	547
A0A0H2XKQ0	A0A0H2XKQ0	Transfer complex protein TraI (DNA topoisomerase III)	traI	1.01564	0.885389	1.24381	0.0952689	1.2668	0.153532	2.1243e+06	2.15753e+06	2.68357e+06	2.73317e+06	2.1866e+06	2060400	2.1259e+06	2.2387e+06	2479699	1.7542e+06	2519899	2628099	2.9027e+06	2.3824e+06	2.604e+06	3.2131e+06	3	5.4	80.742	700	0	5.3311	74390000	11
A0A0H2XI83	A0A0H2XI83	Uncharacterized protein	SAUSA300_1351	1.01433	0.862053	0.759797	0.0309987	0.991742	0.89009	33585664	3.4067e+07	25883996	3.37857e+07	29842004	37543004	33371984	33279988	36681024	32240002	26620014	29130982	21900992	32512016	36507000	32338014	3	18.6	24.581	226	0	19.351	1917600000	62
Q2FFK6	Y1870	UPF0421 protein	SAUSA300_1870	1.01411	0.903166	0.696113	0.306055	1.07155	0.669313	3048434	3.09143e+06	2.15199e+06	3.31263e+06	3.6368e+06	2706699	2.8018e+06	2796801	3.1801e+06	3.2974e+06	3.0454e+06	2827200	583358	3.059e+06	2.6802e+06	4198698	2	6.1	37.435	328	0.0010834	2.8634	142180000	3
A0A0H2XEB5	A0A0H2XEB5	RNA methyltransferase, TrmA family	rumA	1.01408	0.830424	0.941085	0.529341	0.957014	0.512082	2.2306e+06	2.262e+06	2.12873e+06	2.16477e+06	2.1753e+06	2.1932e+06	2.3233e+06	2.2668e+06	2.4834e+06	2.0358e+06	1.9841e+06	1984701	2417400	2135299	2.244e+06	2.115e+06	2	4.6	51.682	453	0	4.397	126320000	1
A0A0H2XF75	A0A0H2XF75	ATP-dependent DNA helicase	pcrA	1.01392	0.77471	0.998449	0.952443	1.03098	0.113433	2.7133e+07	2.75107e+07	2.7468e+07	28363008	29345014	25199990	26853982	27248990	27243982	28039018	27477986	26391992	28533990	28007008	28062010	29020006	25	38.4	84.073	730	0	171.75	6086200000	352
A0A0H2XEE1	A0A0H2XEE1	Hydrolase, haloacid dehalogenase-like family	SAUSA300_0544	1.01342	0.807884	1.15604	0.509787	1.20869	0.166688	4.78486e+06	4.8491e+06	5.60573e+06	5.86103e+06	5.0952e+06	4917001	4342397	4.8016e+06	5.0372e+06	4708499	5.0514e+06	4.1428e+06	7622998	4.8312e+06	5871898	6880003	4	16.3	31.841	289	0	22.07	448000000	50
Q2FEB2	SARZ	HTH-type transcriptional regulator SarZ	sarZ	1.01304	0.934655	0.711699	0.383544	0.953831	0.6321	6.03507e+06	6.11377e+06	4.35116e+06	5831498	4729199	7.4514e+06	5.9246e+06	6049199	6.9043e+06	5387801	5822901	6.3623e+06	868279	5416498	6469399	5608597	3	22.3	17.435	148	0	29.596	485010000	62
Q2FJQ9	THLA	Probable acetyl-CoA acyltransferase	SAUSA300_0355	1.013	0.827449	0.83714	0.0978609	1.15864	0.0355137	13943004	14124328	1.1824e+07	16365003	14842009	14560004	12426999	14394997	14142991	13834996	12861998	12900009	9710094	15279007	16143994	17672008	10	43.5	41.703	393	0	173.9	2523600000	197
A0A0H2XHD5	A0A0H2XHD5	Pyruvate dehydrogenase E1 component subunit alpha	pdhA	1.01239	0.810257	0.695303	0.143111	0.962173	0.613344	1.83223e+08	185493296	1.28974e+08	178476656	198030016	168370096	183270096	189149936	181410032	185919920	175590096	141059984	70271984	196499920	154150080	184779968	13	44.3	41.382	370	0	323.31	27931000000	973
Q2FGF3	YBEY	Endoribonuclease YbeY	ybeY	1.01238	0.706869	0.813493	0.174533	0.983034	0.877656	1.70967e+06	1.73083e+06	1.40802e+06	1.70147e+06	1.7636e+06	1611001	1.7544e+06	1.7447e+06	1.6962e+06	1.7516e+06	1.5816e+06	1623700	1.01876e+06	1.7073e+06	2007101	1.39e+06	2	14.2	17.952	155	0	3.3729	61929000	1
A0A0H2XEM3	A0A0H2XEM3	ATP synthase gamma chain	atpG	1.01231	0.899243	1.08542	0.629922	1.2133	0.0446518	1.3349e+07	1.35133e+07	14667665	16395667	15384999	13186003	11475996	12808004	13374002	14357991	12977001	12052994	18973000	14986004	16160993	18040004	8	30.2	29.474	265	0	111.26	1728600000	107
A0A0H2XH21	A0A0H2XH21	Putative NADP-dependent malic enzyme	SAUSA300_1648	1.01165	0.891179	1.09485	0.293297	1.2014	0.0591538	14048672	1.42123e+07	15560333	1.70747e+07	12307007	15397004	14442005	14479993	15186008	12970997	14425003	14909998	17345998	15603999	16977002	18642992	13	42.1	44.233	409	0	121.32	2725800000	181
Q2FKC6	SODM2	Superoxide dismutase [Mn/Fe] 2	sodM	1.01126	0.853806	0.715759	0.322863	1.23536	0.126912	2.73567e+06	2.76647e+06	1.98012e+06	3.41757e+06	3.0083e+06	2.5298e+06	2.6689e+06	2.6458e+06	2.8737e+06	2.7799e+06	590665	2.6685e+06	2.6812e+06	2753399	3.7622e+06	3737102	1	5	23.041	199	0.0052192	2.3078	81187000	10
A0A0H2XFG6	A0A0H2XFG6	Uncharacterized protein	SAUSA300_1698	1.01033	0.938852	1.00906	0.925908	1.10055	0.390726	6.06787e+06	6130566	6.18613e+06	6.74697e+06	5.1092e+06	7.1325e+06	5.9619e+06	5.2653e+06	6982598	6.1438e+06	5.676e+06	6.5538e+06	6.3286e+06	5.9508e+06	7.0036e+06	7.2865e+06	4	36.4	15.733	140	0	15.501	498000000	39
A0A0H2XI16	A0A0H2XI16	Hydrolase, TatD family	SAUSA300_0468	1.0101	0.978973	1.29141	0.325317	0.621692	0.143004	1.05351e+06	1.06415e+06	1.37425e+06	661572	1.6909e+06	566447	903182	1.0739e+06	745241	1.3733e+06	1.4948e+06	1.6608e+06	967148	881165	661562	441990	2	7	29.281	257	0	4.2295	65264000	3
Q2FH26	ODO2	Dihydrolipoyllysine-residue succinyltransferase component of 2-oxoglutarate dehydrogenase complex	odhB	1.00757	0.939523	1.50913	0.370407	1.39861	0.0751223	3.8363e+06	3.86533e+06	5.8333e+06	5.4061e+06	4.105e+06	3.4308e+06	3.9731e+06	3.2764e+06	4170599	4.149e+06	4026001	3.7838e+06	9690101	4.8214e+06	4844301	6552603	2	4.5	46.673	422	0	3.9469	184470000	31
A0A0H2XG68	A0A0H2XG68	Phi77 ORF011-like protein, phage transcriptional repressor	SAUSA300_1969	1.0074	0.951093	0.719614	0.313365	1.35797	0.0262455	3.7072e+06	3.73463e+06	2.68749e+06	5.0715e+06	4447797	3.3676e+06	3306199	3.766e+06	4.061e+06	3.3769e+06	3.2605e+06	3854700	947279	4.9633e+06	4554599	5696599	3	16.5	27.017	237	0	7.2642	292290000	31
A0A0H2XDI6	A0A0H2XDI6	Putative restriction/modification system specificity protein	SAUSA300_0406	1.00656	0.93796	0.879577	0.50562	0.916001	0.642176	5.04787e+06	5.081e+06	4.46913e+06	4.6542e+06	4671902	5.2945e+06	5177203	5.7494e+06	4.9349e+06	4.5587e+06	5488997	4936300	2.9821e+06	4.7787e+06	5929203	3.2547e+06	5	14.1	47.135	403	0	21.854	345540000	20
A0A0H2XFS4	A0A0H2XFS4	Phosphoribosylamine--glycine ligase	purD	1.00539	0.976174	0.86838	0.483377	0.972137	0.856801	2015734	2.0266e+06	1.75986e+06	1.97013e+06	2.1451e+06	2.2767e+06	1625401	2570000	1.8586e+06	1.6512e+06	2.0855e+06	1813199	1.38088e+06	1.9751e+06	2.1294e+06	1.8059e+06	2	4.6	45.849	415	0.0086372	1.0987	81077000	3
Q2FFM8	Y1848	UPF0374 protein	SAUSA300_1848	1.00475	0.950053	0.935267	0.172217	0.989867	0.800459	1.8367e+06	1.84543e+06	1725972	1.82673e+06	1787699	1.6656e+06	2.0568e+06	1.9383e+06	1.7285e+06	1.8695e+06	1.7973e+06	1.6736e+06	1707018	1.8797e+06	1.8292e+06	1.7713e+06	1	11.7	21.703	180	0.0069444	1.7172	60171000	1
A0A0H2XIX8	A0A0H2XIX8	Putative lipoprotein	SAUSA300_0992	1.00475	0.944335	1.01263	0.873912	1.12358	0.442394	6.04013e+06	6.06883e+06	6.14546e+06	6.8188e+06	5.9222e+06	6.5494e+06	5.6488e+06	6.118e+06	6526398	5562099	6.844e+06	5670698	5.9217e+06	5540199	6.5275e+06	8388697	2	12.5	23.875	208	0	33.348	253100000	25
Q2FH11	TYSY	Thymidylate synthase	thyA	1.00457	0.971527	0.923299	0.601203	1.13099	0.344394	1.33417e+07	13402667	12374665	1.51583e+07	11874000	14430992	13720007	13360005	15872991	10975005	11456001	11034000	14633994	13894000	14863000	16718009	9	28.6	36.839	318	0	35.931	913930000	52
Q2FHJ3	SUCC	Succinate--CoA ligase [ADP-forming] subunit beta	sucC	1.00436	0.946161	1.14021	0.515818	1.18929	0.0333611	1.52957e+07	1.53623e+07	1.75163e+07	1.82703e+07	14124996	15458990	16302992	15160992	16622997	14302991	14442005	14695006	23412008	17123002	18473992	19213992	15	37.1	42.056	388	0	138.12	3226200000	222
Q2FGI6	GCSPA	Probable glycine dehydrogenase (decarboxylating) subunit 1	gcvPA	1.00203	0.985395	0.895572	0.352297	0.97469	0.863966	15233006	15263995	1.367e+07	14877668	12973999	17794012	14931007	15485992	16450001	13855992	14713999	15234994	11061005	17586006	16014005	11032993	12	40.2	49.716	448	0	126.15	2424200000	142
A0A0H2XGD5	A0A0H2XGD5	Putative proline/betaine transporter	SAUSA300_0558	1.00052	0.994657	1.09632	0.438103	1.14139	0.391124	2.63713e+06	2.6385e+06	2892633	3.01157e+06	2.8881e+06	2494799	2528499	2.378e+06	2.6583e+06	2.8792e+06	2.4085e+06	2.9835e+06	3.2859e+06	2.602e+06	2.703e+06	3.7297e+06	1	2.6	51.657	466	0.006993	1.7933	82505000	14
A0A0H2XES0	A0A0H2XES0	Putative nucleoside transporter	SAUSA300_0631	0.999704	0.999581	1.12809	0.758476	1.34919	0.423493	921480	921208	1.03921e+06	1.24289e+06	330540	1.51618e+06	917725	1.14972e+06	1.37602e+06	237890	880610	1.05986e+06	1.17715e+06	1.41013e+06	1.24555e+06	1.07297e+06	2	9.5	45.015	409	0	3.6682	25170000	2
A0A0H2XFS7	A0A0H2XFS7	Uncharacterized protein	SAUSA300_0128	0.999271	0.993249	1.12651	0.378328	1.21034	0.248075	4.33913e+06	4.33597e+06	4.8845e+06	5.248e+06	3.8324e+06	4975797	4.2092e+06	4.3131e+06	4523000	4.1718e+06	3.9872e+06	4.798e+06	5868297	4387298	4.7949e+06	6561801	3	20.2	22.98	208	0	12.795	286950000	22
A0A0H2XEM4;A0A0H2XJM2	A0A0H2XEM4	Type I restriction-modification system, M subunit	hsdM	0.999097	0.989576	0.951437	0.514432	0.946413	0.4071	1.25517e+07	12540332	1.19313e+07	11868332	12148004	13570995	11935997	12670003	13566994	11383999	11191006	11550000	13053003	12507004	11280996	11816996	10	25.9	59.444	NaN	0	71.077	1378800000	125
A0A0H2XE05	A0A0H2XE05	ATPase, AAA family	SAUSA300_1584	0.998978	0.990658	0.745962	0.206028	0.870672	0.372119	2.96887e+06	2.96583e+06	2.2124e+06	2.58227e+06	2.7415e+06	3.1229e+06	3042201	3.3227e+06	2.9924e+06	2.5824e+06	2.2443e+06	2.9778e+06	1.4151e+06	2.752e+06	3.0252e+06	1.9696e+06	3	12	43.468	391	0	13.495	224030000	17
A0A0H2XIY2	A0A0H2XIY2	Cys-tRNA(Pro)/Cys-tRNA(Cys) deacylase	ybaK	0.998504	0.974913	0.782851	0.411737	1.07205	0.583509	1.91693e+06	1.91407e+06	1.49843e+06	2051966	1.7861e+06	2.0493e+06	1915401	1943799	1.9629e+06	1.8355e+06	1.9536e+06	1.9478e+06	593888	1663300	2.0394e+06	2.4532e+06	1	5.6	17.751	160	0.0069652	1.7282	61745000	1
A0A0H2XFA9	A0A0H2XFA9	Glutamine--fructose-6-phosphate aminotransferase [isomerizing]	glmS	0.99838	0.985133	0.942827	0.443269	0.884923	0.0184396	8.35723e+07	8.3437e+07	7.86667e+07	73835336	90294032	70795960	89627048	86810976	84712024	78787968	84041040	83432048	68526968	74077024	72536008	74892976	23	45.4	65.849	601	0	323.31	22208000000	761
A0A0H2XII4	A0A0H2XII4	Oxidoreductase, aldo/keto reductase family	SAUSA300_1728	0.99754	0.985176	1.2227	0.398199	1.28737	0.0692658	3.63113e+06	3.6222e+06	4.42887e+06	4.6631e+06	3.6172e+06	4.1413e+06	3134901	3192600	4.3071e+06	3.3669e+06	3.9377e+06	3391502	5.9574e+06	4.2724e+06	4.612e+06	5.1049e+06	3	11.2	31.471	277	0	5.2433	222220000	15
A0A0H2XII5	A0A0H2XII5	Phosphotransferase system, fructose-specific IIABC component	SAUSA300_2576	0.997444	0.985615	0.842786	0.435521	0.94732	0.692476	1.5523e+07	1.54833e+07	1.30491e+07	1.46677e+07	13370006	15901010	17297998	17633990	16732006	12083995	14460996	15998007	8688401	13917992	16362005	13723000	5	16.3	69.783	650	0	53.522	923420000	42
A0A0H2XFP3;A0A0H2XIA2	A0A0H2XFP3	Deoxyribose-phosphate aldolase	deoC	0.996955	0.978971	1.12058	0.526073	1.23097	0.165418	12696664	12657998	14184338	1.55817e+07	11799995	14121000	12168997	11101998	14963000	11908996	12291007	12358007	17904000	13058993	16740990	16945004	8	42.3	23.343	NaN	0	50.005	1213000000	101
A0A0H2XEH0	A0A0H2XEH0	Alpha,alpha-phosphotrehalase	treC	0.996867	0.962869	1.27672	0.520694	1.10099	0.291545	14465329	1.442e+07	1.84103e+07	1.58763e+07	15767994	13811001	13816992	15130996	14992009	13137003	12797002	12747998	29685980	15382009	14422009	17824998	11	26.7	63.539	546	0	86.843	2003900000	169
A0A0H2XH82	A0A0H2XH82	Putative lipoprotein	SAUSA300_0372	0.996521	0.982182	1.09623	0.121381	1.26611	0.204664	1.18221e+07	1.1781e+07	12914665	1.4916e+07	9773396	15208008	10484997	11628002	11360004	12355001	12614996	12245997	13883002	11266002	15124996	18357006	4	18.4	21.306	190	0	27.516	597520000	42
A0A0H2XGS5	A0A0H2XGS5	Ferrochelatase	hemH	0.996511	0.940329	0.952512	0.504813	1.31935	0.0794452	6.53333e+06	6.51054e+06	6.20137e+06	8.5897e+06	6.4816e+06	6.1626e+06	6.9558e+06	6659404	6700204	6.172e+06	6.1098e+06	5581797	6.9125e+06	8563097	7.092e+06	10113996	6	24.8	35.056	307	0	17.039	637260000	49
Q2FJN3	NFRA	NADPH-dependent oxidoreductase	nfrA	0.995999	0.968986	0.88384	0.570658	1.05602	0.7229	1.7163e+06	1.70943e+06	1.51087e+06	1.8052e+06	1.7499e+06	1.7714e+06	1.6276e+06	1493701	1613000	2.0216e+06	1983400	1532799	1.0164e+06	1.4817e+06	1.7802e+06	2.1537e+06	1	3.6	28.597	251	0.0078508	1.5174	61044000	4
A0A0H2XG99	A0A0H2XG99	Cell shape-determining protein MreC	mreC	0.994129	0.987209	0.870383	0.63972	0.842083	0.533839	2.53056e+06	2.5157e+06	2.18962e+06	2.11843e+06	851668	3.1099e+06	3630101	2.7217e+06	2.6636e+06	2161801	2.7234e+06	2.8919e+06	953567	2.53e+06	2.8083e+06	1.01698e+06	2	9.6	31.01	280	0	13.11	83319000	14
A0A0H2XGW2	A0A0H2XGW2	Transcription regulatory protein	SAUSA300_2326	0.993255	0.984996	1.17221	0.699385	0.636891	0.334824	1.68463e+06	1.67326e+06	1.96141e+06	1.06569e+06	1.4238e+06	1.84378e+06	1.7863e+06	601383	2.44181e+06	1.9766e+06	2.3892e+06	2.3742e+06	1.12084e+06	973797	1.13643e+06	1.08684e+06	3	5	81.881	701	0	4.1834	112580000	2
Q2FJA0	RL7	50S ribosomal protein L7/L12	rplL	0.993034	0.932011	1.15965	0.573668	1.12909	0.147501	1.5935e+07	1.5824e+07	1.83503e+07	17866670	17331992	15637992	14835006	13957997	16260995	17253004	13283006	15496990	26270984	16724000	18196010	18680000	8	79.5	12.711	122	0	73.268	2121500000	126
A0A0H2XIE0	A0A0H2XIE0	Glycosyl transferase, group 1 family protein	SAUSA300_1349	0.992828	0.939984	1.07578	0.274119	0.936336	0.489239	2.93267e+06	2.91163e+06	3.13227e+06	2.72627e+06	2.9208e+06	2531399	3.3458e+06	2.8385e+06	3.14e+06	2756400	3.1148e+06	2.9173e+06	3364701	2.7374e+06	2.3502e+06	3.0912e+06	4	11.6	42.795	380	0	11.82	263150000	16
A0A0H2XEI4	A0A0H2XEI4	Transcription termination/antitermination protein NusG	nusG	0.992304	0.943001	1.03305	0.917392	1.02435	0.710834	1.36867e+07	1.35813e+07	1.40301e+07	13912003	13805999	15839994	11414004	12673001	14506992	13563999	10509006	9512396	22068992	15028006	13896002	12812001	4	40.1	20.663	182	0	26.352	817470000	48
Q2FJM8	XPT	Xanthine phosphoribosyltransferase	xpt	0.992224	0.900967	0.965973	0.522101	1.1715	0.174476	13545661	1.34403e+07	1.2983e+07	15745329	14810999	13739992	12085992	13404005	13553996	13363008	14265995	12523997	12158994	13867996	14892997	18474994	11	50.5	20.884	192	0	71.346	2682700000	229
Q2FIL7	ENO	Enolase	eno	0.990548	0.788279	0.832386	0.00362975	1.09324	0.11083	2.38733e+08	236476672	196839984	2.58527e+08	239929856	250649872	225619904	234510080	242430000	232489936	208280032	190450000	191789920	275969984	240090112	259520096	18	50.7	47.116	434	0	323.31	38445000000	1044
A0A0H2XK90	A0A0H2XK90	Uncharacterized protein	SAUSA300_1750	0.990346	0.789152	1.23702	0.409589	1.34508	0.0492433	4.30243e+06	4.2609e+06	5.2708e+06	5.73127e+06	4.4362e+06	4361701	4.1094e+06	4252698	4080800	4449203	3.9704e+06	4400502	7441499	5.521e+06	4.9616e+06	6.7112e+06	12	10.4	163.26	1370	0	34.81	733000000	47
A0A0H2XK09	A0A0H2XK09	Uncharacterized protein	SAUSA300_0841	0.990114	0.918688	1.14178	0.274466	1.30549	0.00337394	4814499	4.7669e+06	5.44273e+06	6.22313e+06	4.5825e+06	5597397	4.2636e+06	5111403	4.6306e+06	4.5587e+06	4.7118e+06	5204097	6412296	6.0688e+06	6536000	6.0646e+06	6	24.3	39.399	354	0	41.779	632420000	63
Q2FJM6	IMDH	Inosine-5-monophosphate dehydrogenase	guaB	0.989467	0.84567	1.09045	0.228921	1.10026	0.233419	103355304	1.02267e+08	1.11517e+08	1.1252e+08	113389960	100110016	96565936	103400008	103390032	100010008	108970024	101890056	123690072	100110016	112320040	125130072	32	79.9	52.85	488	0	323.31	24799000000	912
A0A0H2XIV8	A0A0H2XIV8	Replication initiator protein	repA	0.989092	0.911211	0.929342	0.632377	1.0358	0.710211	5.24653e+06	5.1893e+06	4.82263e+06	5.3751e+06	5.0461e+06	5.9444e+06	4749098	5.5019e+06	5519203	4546802	4.8529e+06	5902104	3.7129e+06	5489897	5892701	4742698	6	23.2	37.689	319	0	27.114	606280000	56
Q2FDR1	PANC	Pantothenate synthetase	panC	0.989018	0.844406	0.955228	0.426487	1.02193	0.510875	6.78993e+06	6.71536e+06	6.4147e+06	6.86263e+06	6175198	7.1792e+06	7.0154e+06	7.011e+06	6.4096e+06	6.7255e+06	6860103	6519904	5864101	6686099	6.8444e+06	7057402	5	24	31.462	283	0	18.658	597550000	56
A0A0H2XGI4	A0A0H2XGI4	ABC transporter, ATP-binding protein	vga	0.988044	0.786955	0.991088	0.820752	1.18627	0.0369435	4.5695e+06	4514867	4.47463e+06	5.35587e+06	4903803	4307000	4497699	4483101	4.6472e+06	4.4143e+06	4728999	4205498	4.4894e+06	5040398	5.1465e+06	5880700	10	17.4	74.362	642	0	43.651	882320000	85
Q2FKQ5	DNAA	Chromosomal replication initiator protein DnaA	dnaA	0.987454	0.822665	0.925367	0.214897	1.09015	0.281831	4.72163e+06	4.6624e+06	4.31443e+06	5.08273e+06	4503703	5.0579e+06	4603301	4.3336e+06	4.9514e+06	4.7022e+06	4535197	4389497	4.0186e+06	4.5094e+06	5362297	5.3765e+06	8	21.2	51.965	453	0	17.312	750090000	113
A0A0H2XH52	A0A0H2XH52	Uncharacterized protein	SAUSA300_1804	0.987182	0.904219	1.24595	0.547683	1.07468	0.485841	6.36087e+06	6.27933e+06	7.82377e+06	6.7483e+06	6.9713e+06	6744704	5366602	5.9632e+06	5.8167e+06	7.0581e+06	5.8779e+06	5145398	12447997	5.9201e+06	7545600	6.7792e+06	7	45.7	22.343	199	0	81.92	755310000	48
Q2FEI5	FDHL	Putative formate dehydrogenase	SAUSA300_2258	0.987085	0.816873	1.16386	0.374674	1.22399	0.10856	1.4737e+07	14546669	16930326	1.7805e+07	16142010	14049995	14019008	14681995	13947003	15011009	14258999	14880991	21650988	16433003	16082004	20899998	21	24.9	111.24	984	0	227.27	3582000000	328
Q2FEQ4	RL6	50S ribosomal protein L6	rplF	0.987034	0.834692	0.955584	0.549627	1.1041	0.27512	1.36253e+08	1.34487e+08	1.28513e+08	148486672	140269984	140010048	128479936	125210000	130240080	148009952	135219936	116549968	133770072	135050032	145740048	164669936	9	61.8	19.786	178	0	214.08	18963000000	469
Q2FIM0	PGK	Phosphoglycerate kinase	pgk	0.986888	0.847315	0.783893	0.110126	1.0847	0.15046	4.61677e+07	4.55623e+07	3.5716e+07	49421660	51495016	43062996	43945020	44465976	44191000	48030024	41779000	38791008	26577990	47625028	47642976	52996976	18	55.1	42.601	396	0	130.78	9392300000	385
A0A0H2XEE7	A0A0H2XEE7	Respiratory nitrate reductase, alpha subunit	SAUSA300_2343	0.983354	0.752396	1.21778	0.178508	1.36787	0.00314483	5.5609e+06	5.46833e+06	6659234	7.47997e+06	5255698	5363800	6063203	5.5709e+06	5.5753e+06	5.2588e+06	5286898	6.9496e+06	7.7412e+06	6.9821e+06	7442699	8.0151e+06	17	16.4	139.83	1229	0	57.459	1450000000	126
A0A0H2XGD8	A0A0H2XGD8	Aldo/keto reductase family protein	SAUSA300_0589	0.982887	0.853717	0.715801	0.00126053	0.867235	0.275576	4.09627e+06	4.02617e+06	2.88193e+06	3.49163e+06	4643699	3.4779e+06	4.1672e+06	3801801	4.1448e+06	4.1319e+06	3.0395e+06	2.8614e+06	2.7449e+06	4.2661e+06	3.3296e+06	2.8792e+06	4	22.4	35.459	312	0	11.846	275110000	20
A0A0H2XGI7	A0A0H2XGI7	Uncharacterized protein	SAUSA300_2314	0.982144	0.79185	0.933861	0.453641	1.10411	0.121481	4.7081e+06	4.62403e+06	4.3182e+06	5.10543e+06	4.8576e+06	4.9335e+06	4.3332e+06	5070997	4.302e+06	4.4991e+06	4.211e+06	3.8819e+06	4.8617e+06	5218800	4940603	5.1569e+06	7	19.2	64.536	557	0	38.565	441450000	40
Q2FF43	DDL	D-alanine--D-alanine ligase	ddl	0.981515	0.707679	1.12745	0.222349	1.35509	0.0585812	1.54183e+07	1.51333e+07	1.7062e+07	2.0507e+07	16747011	15096009	14412002	14988996	14993000	15418005	15199003	16353009	19633996	17379994	19792010	24349000	14	43.3	40.23	356	0	108.66	3018900000	210
Q2FJ01	TAGH	Teichoic acids export ATP-binding protein TagH	tagH	0.981326	0.883779	0.782579	0.334744	0.976832	0.826066	9775002	9.59247e+06	7.50687e+06	9370232	8407005	10199006	10718995	9882094	11056005	7839304	8800597	9498899	4.2211e+06	9606500	9214797	9289399	8	37.1	29.762	264	0	46.123	842140000	60
A0A0H2XF08	A0A0H2XF08	Uncharacterized protein	SAUSA300_2269	0.981258	0.719833	0.782985	0.521816	0.913457	0.804509	5.6274e+06	5521933	4.32359e+06	5.04405e+06	5.1848e+06	6.0764e+06	5.621e+06	5.4163e+06	5.7089e+06	5440598	5521502	6.4921e+06	957178	1.51215e+06	7454595	6165401	2	10.2	20.437	176	0	4.1437	235930000	23
A0A0H2XFD1	A0A0H2XFD1	Hydroxymethylglutaryl-CoA synthase	SAUSA300_2484	0.981009	0.776387	1.05195	0.331476	1.19749	0.0776267	3.3682e+07	33042334	3.4759e+07	3.9568e+07	31566020	37044976	32434996	32654990	35360000	31112012	34055020	33608996	36613000	34669988	41458000	42575980	15	41.5	43.205	388	0	196.28	6109700000	269
A0A0H2XHE9	A0A0H2XHE9	Mevalonate kinase	mvk	0.980999	0.874431	0.942942	0.750242	0.993355	0.955597	4.50503e+06	4.41943e+06	4.16727e+06	4.39007e+06	4.1106e+06	4387600	5016903	5177901	4397798	3682602	5.1185e+06	4.3259e+06	3.0574e+06	4811799	4.3899e+06	3.9685e+06	5	24.2	32.918	306	0	40.732	423980000	48
A0A0H2XHZ8	A0A0H2XHZ8	Cell division protein DivIB	divIB	0.98055	0.686702	1.30008	0.0652851	1.26898	0.0713146	2.56723e+06	2.5173e+06	3272701	3.1944e+06	2.4625e+06	2.7927e+06	2.4465e+06	2478401	2.5566e+06	2.5169e+06	2.7808e+06	3.2248e+06	3.8125e+06	2.9027e+06	2.9329e+06	3.7476e+06	2	6.4	50.211	439	0.0052138	2.2935	139510000	13
A0A0H2XHU1	A0A0H2XHU1	Succinate dehydrogenase, flavoprotein subunit	sdhA	0.980506	0.866663	1.14222	0.322899	0.895768	0.48174	3.36857e+07	3.3029e+07	3.77264e+07	29586328	38969992	27140016	34947024	32083018	31620988	35383008	32911008	34607020	45661024	37927992	23729986	27101006	18	40.1	65.502	588	0	210.21	5777300000	262
A0A0H2XHL4	A0A0H2XHL4	Phosphate acetyltransferase	pta	0.979752	0.866148	1.14231	0.514237	1.22573	0.273381	17038669	1.66937e+07	1.90693e+07	2.0462e+07	20775010	15368004	14972993	16484006	17519010	16078007	16786002	14856006	25566002	19581010	15869004	25935994	11	55.8	34.951	328	0	187.58	2647500000	163
A0A0H2XEA1	A0A0H2XEA1	Lipoprotein	SAUSA300_0798	0.979504	0.766306	1.0915	0.633561	1.02864	0.819537	2.70283e+06	2.64743e+06	2.88967e+06	2.72327e+06	2.6184e+06	2.8116e+06	2.6785e+06	2.3532e+06	2.667e+06	2.9221e+06	2.597e+06	2316499	3.7555e+06	2485699	2.4331e+06	3.251e+06	3	14.7	30.351	273	0	12.892	167170000	19
A0A0H2XIQ1	A0A0H2XIQ1	RNA methyltransferase, TrmH family, group 3	SAUSA300_0517	0.978314	0.869315	1.06879	0.732732	1.31277	0.116726	5.4735e+06	5.3548e+06	5723134	7.02963e+06	5.3579e+06	6.6543e+06	4408299	5068303	5702597	5.2935e+06	5004601	4487501	7677300	5955797	6496397	8636704	6	23.8	27.207	248	0	15.156	614440000	25
Q2FGC5	MTNN	5-methylthioadenosine/S-adenosylhomocysteine nucleosidase	mtnN	0.977521	0.782937	1.20422	0.235084	1.37262	0.0507128	6.93247e+06	6.77663e+06	8.16056e+06	9.30176e+06	7.0254e+06	7.7311e+06	6.0409e+06	6509904	6654599	7165398	7.3681e+06	7021599	10091997	7.6457e+06	9554594	10705003	3	18.9	24.534	228	0	37.456	363750000	31
Q2FHL2	Y1119	Uncharacterized protein	SAUSA300_1119	0.977012	0.737508	1.22191	0.405019	1.24221	0.0103586	3.11897e+07	3.04727e+07	3.7235e+07	37853320	33397980	32665008	27506008	31650014	29114004	30653994	30132004	29871016	51701984	35202992	38194992	40161976	15	35.6	60.515	548	0	129.02	4526500000	244
Q2FJM5	GUAA	GMP synthase [glutamine-hydrolyzing]	guaA	0.9764	0.660565	0.823036	0.196282	1.00799	0.852438	6.06657e+07	5.9234e+07	48751676	59707004	64083040	54636996	63277020	59263972	59118964	59319000	56691008	54273000	35291020	64459972	57657004	57004036	22	57.1	58.23	513	0	261.5	10872000000	493
Q2FG66	HEM3	Porphobilinogen deaminase	hemC	0.97596	0.687531	0.967587	0.675265	1.04416	0.470073	5.807e+06	5.6674e+06	5.4837e+06	5.9177e+06	5903001	6.0052e+06	5512800	5.392e+06	6238498	5.3717e+06	5235503	5.1534e+06	6062201	5.7725e+06	5.8023e+06	6178301	6	25.3	34.354	308	0	25.18	414410000	43
A0A0H2XIS2	A0A0H2XIS2	Branched-chain-amino-acid aminotransferase	ilvE	0.975316	0.781904	0.91705	0.180234	1.12578	0.018111	7.8527e+06	7.65887e+06	7023566	8.6222e+06	7.8024e+06	8979702	6776004	7683301	7.3833e+06	7910004	7.6084e+06	6.3648e+06	7097496	8655199	8946297	8.2651e+06	9	40.2	40.086	358	0	92.559	986950000	111
A0A0H2XJC9	A0A0H2XJC9	3-oxoacyl-(Acyl-carrier-protein) reductase	fabG	0.975069	0.871186	1.39146	0.461605	0.99438	0.981673	1.7154e+07	16726337	2.3274e+07	16632335	14849997	20628012	15983990	17128006	19504998	13546007	15651002	15177999	38992980	17112998	22326006	10458001	7	49.2	25.886	244	0	250.11	1394200000	88
Q2FIA9	ADDB	ATP-dependent helicase/deoxyribonuclease subunit B	addB	0.974372	0.954353	1.04812	0.889249	1.21566	0.500976	1.67003e+06	1.62723e+06	1.70552e+06	1.97815e+06	2970200	1.45156e+06	588324	1.5858e+06	1.48718e+06	1.8087e+06	2712201	1422507	981861	2.7584e+06	1.14876e+06	2.0273e+06	5	4.4	134.5	1158	0	9.4771	185430000	12
A0A0H2XHC7	A0A0H2XHC7	50S ribosomal protein L29	rpmC	0.974292	0.689022	1.02368	0.921405	1.08821	0.256822	2.426e+07	2.36363e+07	2.4196e+07	25721332	23843008	25452012	23485014	21007010	24831992	25069992	19101990	18963996	34521980	24065992	27010008	26087996	4	47.9	8.5768	73	0	58.415	1708000000	67
A0A0H2XHJ5	A0A0H2XHJ5	Cysteine desulfurase	sufS	0.974211	0.597052	0.741853	0.104929	1.11266	0.141175	7.441e+06	7249100	5.37777e+06	8.06577e+06	7624197	7568199	7.1306e+06	7.6364e+06	7.4433e+06	6667597	6.5036e+06	5907303	3.7224e+06	7685902	7.7802e+06	8731202	12	43.1	46.276	413	0	86.247	1346300000	108
Q2FJ20	SARA	Transcriptional regulator SarA	sarA	0.973939	0.814319	1.00887	0.96526	1.06899	0.59527	48233340	4.69763e+07	4.7393e+07	5.02173e+07	44431012	47674984	52594024	42768016	55802028	42358980	54671968	55765964	31740988	43255000	53463976	53933028	8	40.3	14.718	124	0	65.59	7331700000	328
A0A0H2XGH4	A0A0H2XGH4	Amidohydrolase family protein	SAUSA300_2517	0.973748	0.795885	0.813983	0.365253	0.787011	0.159045	5.04987e+06	4.9173e+06	4002600	3.86997e+06	5095399	4.9938e+06	5060402	5.8724e+06	4493901	4385599	5.2496e+06	4125799	2.6324e+06	4579403	3.7087e+06	3321801	5	26.5	38.164	336	0	32.205	471450000	35
Q2FG20	EZRA	Septation ring formation regulator EzrA	ezrA	0.973466	0.456128	1.03021	0.614755	1.10292	0.0341884	2.18843e+07	21303668	2.19473e+07	2.34963e+07	22095004	22557994	21000012	21050992	22325004	20535008	20500990	21340994	23999998	22737014	23472008	24279984	21	44.1	66.199	564	0	206.41	6076700000	389
Q2FKP1	RL9	50S ribosomal protein L9	rplI	0.972724	0.87196	0.728024	0.327478	1.33352	0.0456942	4.0219e+06	3.9122e+06	2.84817e+06	5.217e+06	4.9006e+06	4050201	3.1149e+06	4.1936e+06	3166098	4376899	3.9596e+06	3467902	1.11702e+06	5.1057e+06	4.8402e+06	5705101	3	22.3	16.454	148	0	9.6177	250480000	23
A0A0H2XFN8	A0A0H2XFN8	Isochorismatase family protein	SAUSA300_2580	0.972632	0.640855	0.748367	0.230891	0.903616	0.316438	2490766	2.4226e+06	1.81299e+06	2.1891e+06	2.4508e+06	2.6578e+06	2.3637e+06	2.628e+06	2.2987e+06	2.3411e+06	2.314e+06	2.1448e+06	980180	1847199	2.2878e+06	2.4323e+06	2	11.3	20.729	186	0	9.9595	124860000	10
A0A0H2XK06	A0A0H2XK06	DNA-dependent DNA polymerase family X	SAUSA300_1042	0.972495	0.932881	1.01267	0.969007	1.0017	0.996684	3.29873e+06	3.208e+06	3.24863e+06	3.21347e+06	2.4957e+06	3.5562e+06	3.8443e+06	4.0221e+06	4.2404e+06	1.3615e+06	3.585e+06	3.5752e+06	2585701	3.3823e+06	1.7152e+06	4.5429e+06	8	17.5	64.87	570	0	12.923	377870000	28
Q2FHM2	FMT	Methionyl-tRNA formyltransferase	fmt	0.972488	0.744474	1.02597	0.880476	0.873209	0.64202	5.57327e+06	5.41993e+06	5.5607e+06	4.73273e+06	5253600	6380297	5.0859e+06	5439102	5.6972e+06	5123500	4804101	4595900	7.2821e+06	6123897	6.0588e+06	2015501	8	29.6	34.211	311	0	26.754	652720000	79
A0A0H2XF50	A0A0H2XF50	DNA-binding protein HU	hup	0.972141	0.723638	0.939253	0.433212	0.981912	0.890941	2.6179e+07	2.54497e+07	2.39037e+07	24989342	24829006	29523980	24184004	23688014	26839998	25821002	21176998	24126010	26408012	28907008	26993016	19068002	6	61.1	9.6259	90	0	128.5	2252200000	114
A0A0H2XHM2	A0A0H2XHM2	ABC transporter, ATP-binding protein	SAUSA300_1911	0.971505	0.650207	0.95793	0.434675	1.15243	0.0458022	6.10527e+06	5.9313e+06	5.68177e+06	6.83543e+06	6.3764e+06	6368600	5.5708e+06	6094699	5.469e+06	6230198	5.7777e+06	5357202	5.9104e+06	6.4136e+06	7016300	7076396	9	31.4	32.952	290	0	20.636	538100000	66
Q2FDV3	ROCA	1-pyrroline-5-carboxylate dehydrogenase	rocA	0.970847	0.748189	0.985813	0.893582	1.17289	0.0967272	6.58257e+06	6390666	6.3e+06	7495568	6010400	7.4971e+06	6240197	6.1264e+06	7.0136e+06	6031997	5688501	5805199	7.4063e+06	7.016e+06	7.1713e+06	8299398	7	16.9	56.867	514	0	69.117	738510000	89
A0A0H2XEB7	A0A0H2XEB7	Integral membrane protein	SAUSA300_0729	0.970768	0.796876	0.936351	0.617958	1.24797	0.139523	2.47107e+06	2.39883e+06	2.24615e+06	2993667	2.466e+06	2.817e+06	2130201	2.0762e+06	2.6643e+06	2455999	2.6668e+06	2171299	1.90035e+06	2.531e+06	2.9722e+06	3477801	2	20.2	27.427	253	0.0042194	2.5541	72406000	12
Q2FK29	LDH1	L-lactate dehydrogenase 1	ldh1	0.97076	0.677692	0.97425	0.799433	1.15672	0.288962	7.6393e+07	7.41593e+07	7.22497e+07	85781312	70332024	82376016	76471024	75523960	79566976	67386960	80327032	76020032	60402004	69931016	87022984	100389936	15	58.4	34.583	317	0	133.79	12720000000	405
A0A0H2XIE1	A0A0H2XIE1	Succinate--CoA ligase [ADP-forming] subunit alpha	sucD	0.970722	0.83514	1.20034	0.363194	1.06173	0.723166	22849998	2.2181e+07	2.66247e+07	2.35503e+07	23226014	23152986	22170994	22330996	27289006	16922996	23332996	23649994	32891000	20335004	27230010	23085986	10	45	31.542	302	0	84.609	2485200000	116
Q2FHI0	PYRH	Uridylate kinase	pyrH	0.970627	0.785287	1.20085	0.223947	1.23077	0.171241	38868332	37726668	4.5304e+07	46432668	36164008	44089984	36351004	38368992	42435996	32375016	39885976	42036024	53990028	38052000	48692016	52553988	7	27.5	26.145	240	0	32.715	6605400000	210
A0A0H2XGA1	A0A0H2XGA1	Dehydrogenase family protein	SAUSA300_2251	0.969977	0.361631	0.913799	0.603163	0.996746	0.928908	3.7494e+07	3.63683e+07	3.32333e+07	3.625e+07	38216004	35589012	38677016	35335980	37011004	36758016	37515020	39940008	22245014	37470012	37291012	33988992	16	57.2	40.742	360	0	140.07	7019800000	394
Q2FHV6	COAD	Phosphopantetheine adenylyltransferase	coaD	0.969828	0.807001	0.792035	0.00330571	1.11661	0.0858443	6.58103e+06	6.38247e+06	5.05513e+06	7126732	5.9713e+06	8.065e+06	5706798	6.5222e+06	6542899	6082303	5.0769e+06	5.3021e+06	4786401	7.0368e+06	6672597	7.6708e+06	3	20	18.371	160	0	8.8392	363420000	40
A0A0H2XH06	A0A0H2XH06	Uncharacterized protein	SAUSA300_1658	0.969338	0.869067	1.08025	0.572523	1.04614	0.881192	1.6948e+06	1.64283e+06	1.77468e+06	1.71863e+06	2035300	1.1731e+06	1.876e+06	1.7577e+06	1.3803e+06	1.7905e+06	1983400	1.9022e+06	1.43843e+06	1.3401e+06	1.1866e+06	2.6292e+06	3	14.6	35.947	315	0	7.3126	118720000	4
A0A0H2XG62	A0A0H2XG62	Uncharacterized protein	SAUSA300_1118	0.968246	0.772546	1.05748	0.57897	1.35677	0.166357	11350004	1.09896e+07	1.16213e+07	14910325	11119007	12884004	10047001	10688005	12537996	9742795	12277998	12266008	10319994	11071993	15073992	18584990	4	41.9	13.385	124	0	70.214	752380000	66
A0A0H2XII0	A0A0H2XII0	Phosphosugar-binding transcriptional regulator	SAUSA300_2271	0.968221	0.807252	0.885015	0.731694	0.997178	0.993639	3.33243e+06	3.22653e+06	2.85553e+06	3.21743e+06	3.0251e+06	3.5052e+06	3466999	3.1755e+06	3.9018e+06	2.6023e+06	3.9609e+06	3.6116e+06	994094	3.2171e+06	1.47619e+06	4958998	2	9.1	29.784	254	0	7.4134	104780000	23
A0A0H2XI26	A0A0H2XI26	Ribonucleoside-diphosphate reductase, beta subunit	SAUSA300_0717	0.967901	0.376963	0.941361	0.198983	1.04397	0.425014	31050330	30053658	28291342	3.1375e+07	30015986	32012008	31122996	30715980	31023990	28421004	28398018	26856006	29620002	32922018	28918016	32285000	10	44.6	37.513	323	0	129.18	4308100000	242
Q2FGD8	RS20	30S ribosomal protein S20	rpsT	0.967256	0.804855	0.833695	0.144596	1.11067	0.285222	19698334	19053338	15884673	2.1162e+07	16919998	22992992	19182012	16889000	17904000	22367014	15667999	16811010	15175010	20766990	21772004	20946996	1	22.9	9.0213	83	0	55.572	721820000	36
Q2FEC8	Y2315	Uncharacterized lipoprotein	SAUSA300_2315	0.966548	0.787592	1.00299	0.974776	0.897501	0.623271	2.85083e+06	2.75547e+06	2.7637e+06	2.47303e+06	2506900	3.4308e+06	2614801	3068400	2587599	2.6104e+06	2.5957e+06	2.5563e+06	3.1391e+06	3.0571e+06	2.9007e+06	1.4613e+06	2	19.1	23.362	209	0	20.889	158180000	7
A0A0H2XHU6	A0A0H2XHU6	D-alanine aminotransferase	dat	0.966495	0.568229	0.901753	0.00728254	0.987649	0.863389	9186765	8878966	8.00663e+06	8.7693e+06	10113996	9007703	8438596	8872597	8776499	8987802	8.3269e+06	7.8884e+06	7804599	9336704	9391001	7.5802e+06	10	53.2	31.893	282	0	115.55	1277300000	102
Q2FHI2	RS2	30S ribosomal protein S2	rpsB	0.966172	0.363232	0.917156	0.149314	1.0999	0.344364	2.32253e+08	224396656	205806656	246813296	233769952	243409856	219579904	221559920	230959984	220670064	220319952	210210112	186889904	210870080	247119952	282449856	16	69	29.094	255	0	261.18	33888000000	1123
Q2FIA8	ADDA	ATP-dependent helicase/nuclease subunit A	addA	0.964815	0.680268	0.751669	0.279925	1.0127	0.793598	2.55983e+06	2.46977e+06	1.85645e+06	2.50113e+06	2307900	2936799	2.4348e+06	2.599e+06	2.4284e+06	2381900	2.1796e+06	2.4902e+06	899542	2.5816e+06	2320180	2.6016e+06	2	1.6	141.29	1217	0.0051073	2.0387	122190000	1
Q2FEW1	URTF	Probable uridylyltransferase	SAUSA300_2130	0.964532	0.196562	1.07438	0.102608	1.26856	0.0236248	10466669	10095437	1.08463e+07	1.28067e+07	10446007	10203996	10750004	9771303	10395006	10120002	11045004	10244006	11250002	11709007	12495005	14216008	13	35.7	44.893	395	0	136.2	2346600000	194
A0A0H2XI48	A0A0H2XI48	ABC transporter, substrate-binding protein	SAUSA300_0618	0.963752	0.32317	0.95239	0.750348	1.06667	0.210278	3.71877e+07	3.58397e+07	3.41333e+07	38229000	36662016	39230996	35669984	36837020	35761020	34921020	38670012	39534020	24195996	35240012	40011992	39434996	13	53.1	34.74	309	0	89.396	6739700000	326
A0A0H2XHS2	A0A0H2XHS2	Isocitrate dehydrogenase [NADP]	icd	0.963567	0.553311	1.04939	0.361825	1.32878	0.0447337	2.14183e+07	2.0638e+07	21657338	2.74233e+07	22591988	22521996	19140998	20929002	21139990	19844988	21221000	20352002	23399012	24248996	26087996	31933006	14	43.1	46.422	422	0	84.029	2999600000	216
A0A0H2XGJ3	A0A0H2XGJ3	Transcription termination factor Rho	rho	0.963313	0.0254346	0.906069	0.0246907	1.07655	0.185513	14709661	14170003	12838998	15254667	14679996	14881994	14566993	14203008	13939003	14367998	13470001	12816998	12229995	14269994	14966007	16528000	20	45.4	49.957	438	0	104.67	3505600000	294
Q2FJP8	RS6	30S ribosomal protein S6	rpsF	0.962558	0.746838	1.05167	0.707229	1.11432	0.351023	1.34163e+07	12914002	1.35813e+07	14390339	13660008	15392994	11195993	12359004	11908004	14474998	11732994	12564995	16446000	16260006	12282008	14629003	5	51	11.595	98	0	43.036	954730000	70
A0A0H2XH34	A0A0H2XH34	Protein DltD	dltD	0.962488	0.619689	0.739085	0.374685	1.00377	0.962562	23264008	2.23913e+07	1.65491e+07	2.24757e+07	23235014	22553014	24003996	24323004	23568996	19282012	22919000	21423002	5305299	22845006	21262000	23320012	15	46.3	44.96	391	0	149.99	2440800000	146
A0A0H2XFP1	A0A0H2XFP1	Putative membrane protein	SAUSA300_0279	0.961919	0.707656	1.24687	0.345808	1.16235	0.487756	9.1699e+06	8.8207e+06	1.09983e+07	1.02528e+07	9159605	9345497	9004596	9423599	9916501	7122001	8208901	10291001	14494991	9825594	7.6037e+06	13329008	8	11.6	114.82	1009	0	19.292	600120000	27
A0A0H2XK58	A0A0H2XK58	Cell division protein FtsZ	ftsZ	0.961811	0.709281	1.21835	0.554346	1.24749	0.12313	5.71023e+07	5.49217e+07	6.69137e+07	6.8514e+07	62642008	60058960	48606020	51324012	51878984	61561964	51093012	46227984	103419968	61100032	63760976	80681024	16	44.1	41.036	390	0	256.38	7811800000	359
A0A0H2XFU3	A0A0H2XFU3	Uncharacterized protein	SAUSA300_1171	0.961294	0.587963	0.844068	0.209191	1.19015	0.217381	1.03912e+07	9988963	8.43137e+06	1.18883e+07	9954502	11177993	10040999	9963495	10968999	9034395	9436003	9179098	6678996	10158997	11381997	14124006	10	26.1	48.617	421	0	33.036	1146800000	95
A0A0H2XHD3	A0A0H2XHD3	Uncharacterized protein	SAUSA300_1729	0.960553	0.590159	0.970094	0.651554	0.990659	0.773468	1.09225e+07	1.04917e+07	1.01779e+07	1.03937e+07	9562594	11834006	11371003	10830003	10642996	10002006	10812006	10729005	8992699	10753998	10347003	10079996	11	47.7	35.053	302	0	188.31	2199600000	177
Q2FFY7	PEPVL	Putative dipeptidase	SAUSA300_1697	0.960407	0.399122	1.00267	0.9779	1.10872	0.010216	14556673	13980334	14017665	15500335	14950008	15355006	13365005	13845994	14083004	14012004	11823997	14023995	16205003	15477007	14950008	16073990	13	33	52.824	469	0	96.845	3230700000	201
A0A0H2XHT1	A0A0H2XHT1	Formamidopyrimidine-DNA glycosylase	mutM	0.959877	0.384648	0.98054	0.825788	1.13019	0.152664	2.07363e+06	1.99043e+06	1.9517e+06	2.24957e+06	1.9136e+06	2.1578e+06	2.1495e+06	2.0307e+06	2.0076e+06	1.933e+06	1.9177e+06	1.6893e+06	2.2481e+06	2.003e+06	2.244e+06	2.5017e+06	1	4.5	33.411	290	0	4.4923	65056000	2
Q2FEQ3	RS8	30S ribosomal protein S8	rpsH	0.959823	0.61943	1.00375	0.946831	1.33912	0.0798165	5.8409e+07	5.60623e+07	5.62727e+07	75074360	56775016	65769040	52683032	52584984	55984032	59618000	59359012	52114016	57345016	60450016	77276048	87497016	8	50	14.831	132	0	131.19	7188700000	254
A0A0H2XJ69	A0A0H2XJ69	Multidrug resistance protein B, drug resistance transporter	SAUSA300_2298	0.959803	0.462585	0.936436	0.666483	1.05698	0.582155	9.71654e+06	9325962	8.73317e+06	9857368	8989204	9598401	10562004	9089998	9599594	9288294	8980105	10794995	6.4244e+06	9141096	8830001	11601007	4	8.1	70.958	643	0	24.221	815490000	60
A0A0H2XE66	A0A0H2XE66	Uncharacterized protein	SAUSA300_1534	0.959616	0.601641	1.23719	0.0404272	1.29015	0.00976663	5.59057e+06	5.3648e+06	6.63726e+06	6.9214e+06	5887904	4.9338e+06	5949997	5.8143e+06	5176498	5103597	5968701	6.7348e+06	7.2083e+06	6.4244e+06	7182299	7157502	2	8.8	25.002	227	0	8.5183	324980000	36
Q2FJA2	RL1	50S ribosomal protein L1	rplA	0.959111	0.701402	1.01396	0.896147	1.24069	0.0938197	1.21953e+08	1.16967e+08	1.18599e+08	1.4512e+08	122569944	141480016	101809936	110010072	117400072	123490080	123700048	97377976	134719952	124300056	144320032	166739952	12	59.6	24.708	230	0	242.57	22379000000	584
A0A0H2XJR2	A0A0H2XJR2	Pyridine nucleotide-disulfide oxidoreductase	SAUSA300_1369	0.95745	0.517453	0.965803	0.789165	1.19673	0.119362	8.1323e+06	7786269	7.52e+06	9.31807e+06	8040396	7717701	8638805	7702900	8528603	7127304	8169805	8532901	5857298	8673400	8642804	10638002	8	31.4	36.736	328	0	32.025	1171000000	124
A0A0H2XJ51	A0A0H2XJ51	Uncharacterized protein	SAUSA300_0812	0.957273	0.442565	1.27339	0.362889	1.26158	0.039889	5.40877e+06	5177668	6.59317e+06	6.53207e+06	5.3511e+06	5627597	5247602	5.3013e+06	5.5294e+06	4702303	5791002	4748100	9240404	5776298	6916401	6.9035e+06	5	23.9	32.181	285	0	57.876	453410000	40
Q2FGF8	SYG	Glycine--tRNA ligase	glyQS	0.956964	0.477569	0.966682	0.238917	1.13561	0.0114881	5.28167e+07	5.05437e+07	4.88596e+07	57397980	56987984	47667988	53794024	49907984	49259016	52464020	49757968	49397012	47423968	58574992	54993984	58624964	22	53.3	53.62	463	0	205.74	7478700000	415
Q2FHE2	MUTL	DNA mismatch repair protein MutL	mutL	0.956527	0.330432	1.26832	0.335427	1.07074	0.633671	2.55873e+06	2.4475e+06	3.1042e+06	2.62063e+06	2.4902e+06	2661801	2.5242e+06	2.5725e+06	2.4866e+06	2.2834e+06	2352700	2.6828e+06	4.2771e+06	2.0778e+06	2.5823e+06	3201802	4	7.8	76.854	669	0	14.967	247110000	20
A0A0H2XG76	A0A0H2XG76	Dihydrolipoamide acetyltransferase component of pyruvate dehydrogenase complex	SAUSA300_1464	0.956501	0.670275	0.718048	0.369516	1.17677	0.538383	1.4636e+07	1.39993e+07	1.00522e+07	1.6474e+07	16487995	13980991	13438997	13317998	16009009	12671008	13531008	14107994	2.5176e+06	13998006	11971999	23452002	5	19.1	46.739	424	0	9.0956	833430000	48
A0A0H2XFY1	A0A0H2XFY1	Peptide methionine sulfoxide reductase regulator MsrR	msrR	0.956481	0.717324	0.963518	0.510765	1.23465	0.234314	3.8344e+06	3.66753e+06	3.53373e+06	4528100	3.011e+06	4389799	4.1024e+06	3.5458e+06	3.8412e+06	3615598	3.8398e+06	3.4766e+06	3284798	3.9376e+06	3.9017e+06	5.745e+06	4	12.8	36.97	327	0	9.1979	241560000	28
Q2FJ92	EFTU	Elongation factor Tu	tuf	0.956242	0.68469	0.829863	0.278634	0.886692	0.150025	1.20207e+09	1149466496	953899776	1.01922e+09	1391199360	1056799552	1158200320	1136599680	1037800448	1273999360	1126799616	1058900160	675999552	1063099904	1021399616	973169664	27	86.3	43.103	394	0	323.31	239820000000	2785
A0A0H2XFL9	A0A0H2XFL9	GTP-binding protein	typA	0.954617	0.447185	1.04032	0.56541	1.06196	0.326264	20977336	2.00253e+07	2.08327e+07	21266000	22754998	19416004	20761006	18866992	20685006	20523988	20304004	19154996	23039002	23116008	20681998	19999994	19	33	69.195	615	0	206.22	6318200000	375
Q2FHI3	CODY	GTP-sensing transcriptional pleiotropic repressor CodY	codY	0.953499	0.0193362	0.940779	0.474893	1.18975	0.201511	3.23077e+07	3.08053e+07	2.8981e+07	3.66507e+07	32251000	32399980	32271986	30794986	30127982	31492990	33340012	25629998	27973000	30908990	35188012	43855004	14	65.8	28.755	257	0	83.591	5332400000	226
A0A0H2XE09	A0A0H2XE09	Uncharacterized protein	SAUSA300_2112	0.952959	0.716602	0.960726	0.691912	1.10512	0.649654	3.852e+06	3670800	3.52663e+06	4.05666e+06	3.1247e+06	4130700	4300599	3.0998e+06	3.9491e+06	3.9635e+06	3.4476e+06	3.2595e+06	3.8728e+06	5487698	3061398	3.6209e+06	5	18.7	34.624	310	0	26.648	330360000	29
A0A0H2XIE8	A0A0H2XIE8	ATP-dependent DNA helicase RecG	recG	0.952892	0.604395	0.905585	0.593463	0.862027	0.0416571	1.52983e+06	1.45777e+06	1.32013e+06	1.25663e+06	1.7202e+06	1.3014e+06	1.5679e+06	1.4204e+06	1.535e+06	1.4179e+06	1.6039e+06	1.5015e+06	854992	1.3517e+06	1.1579e+06	1.2603e+06	2	2.8	78.342	686	0.0087294	1.2038	72502000	1
Q2FJC9	HSLO	33 kDa chaperonin	hslO	0.951611	0.576855	1.11024	0.286004	1.15082	0.477005	7.45413e+06	7.09343e+06	7.87543e+06	8.16326e+06	7.4972e+06	6.8705e+06	7.9947e+06	6.1142e+06	7.4275e+06	7.7386e+06	7511202	7.4499e+06	8665205	6171297	7.7915e+06	10526999	3	13	31.822	293	0	51.348	466540000	47
A0A0H2XF07	A0A0H2XF07	Putative zinc-binding dehydrogenase	SAUSA300_2317	0.951488	0.266217	1.14975	0.145219	1.2595	0.0136927	9.88957e+06	9.4098e+06	1.08189e+07	1.18517e+07	10202998	9999798	9465903	9948003	9368803	8912605	10232000	9972799	12252005	11023997	11784997	12745993	6	27	32.835	300	0	57.997	1048100000	94
A0A0H2XHP8	A0A0H2XHP8	Proline dehydrogenase	putA	0.951474	0.779314	1.05313	0.811643	0.938662	0.713387	910850	866650	912694	813491	821380	842350	1.06882e+06	1.0506e+06	629640	919710	977610	1.1007e+06	659772	748850	775500	916124	3	12.9	38.029	333	0	30.634	78379000	2
Q2FEQ8	RL15	50S ribosomal protein L15	rplO	0.950915	0.477218	0.994846	0.971069	1.00267	0.980355	8.9295e+07	84911992	8.44743e+07	8.51383e+07	99671040	83821000	84392992	82275016	83423008	89037952	73462008	73190960	106770024	92467944	94530968	68415984	7	52.7	15.597	146	0	99.322	6271200000	169
Q2FEQ7	RL30	50S ribosomal protein L30	rpmD	0.950851	0.551301	1.06296	0.457249	1.40108	0.0572362	2.565e+07	2.43893e+07	25924990	34171332	27352000	25006998	24590986	21329994	24483998	27353988	27133988	24776998	25863984	31503984	30348012	40662000	5	52.5	6.5536	59	0	26.309	1738700000	83
A0A0H2XJ21	A0A0H2XJ21	Ribulose-5-phosphate reductase	tarJ	0.950798	0.71988	0.671709	0.0681517	0.642608	0.0176764	1.6002e+07	15214671	1.02198e+07	9.77707e+06	19152008	16072992	12781007	15916006	16289010	13438997	9202805	13725994	7730701	11701996	9639502	7.9897e+06	5	22	38.451	NaN	0	34.376	1010900000	37
A0A0H2XEG6	A0A0H2XEG6	ATP-dependent DNA helicase RecQ	recQ	0.950709	0.70645	0.983811	0.912723	1.32949	0.0828718	2.46023e+06	2.33897e+06	2.3011e+06	3.10963e+06	2.752e+06	2377200	2.2515e+06	2150200	2.8516e+06	2.0151e+06	2.2791e+06	2.6495e+06	1.9747e+06	2.7273e+06	3.1417e+06	3.4599e+06	4	7.6	68.169	593	0	14.84	260920000	23
A0A0H2XJG3	A0A0H2XJG3	Dihydrolipoamide acetyltransferase component of pyruvate dehydrogenase complex	SAUSA300_0995	0.950283	0.62948	0.866698	0.389527	0.959333	0.523268	126449984	1.20163e+08	1.04145e+08	115276664	144749968	103890016	130709968	119320048	118529984	122639968	124030024	117149984	71255984	117950032	102249952	125630008	16	44.4	46.382	430	0	308.64	23912000000	872
Q2FF59	RSBW	Serine-protein kinase RsbW	rsbW	0.949207	0.373414	0.926824	0.397651	1.09664	0.199202	7699900	7.3088e+06	6.77397e+06	8.0151e+06	7.2739e+06	8213797	7.612e+06	6.8121e+06	7.3423e+06	7772000	6293504	6.2697e+06	7758705	7773305	8735000	7536996	6	47.2	17.921	159	0	16.375	857130000	69
A0A0H2XDR6	A0A0H2XDR6	DNA topoisomerase 4 subunit A	parC	0.948976	0.360955	0.742245	0.425603	0.938015	0.0749162	9.67253e+06	9.179e+06	6.81306e+06	8.61004e+06	10068995	8833598	10114999	9553698	9224597	8758695	9516396	9429394	1.4934e+06	8700205	8502395	8627506	21	26.8	91.073	800	0	116.94	2681000000	239
Q2FIP8	PEPT	Peptidase T	pepT	0.948667	0.54048	0.865973	0.0445352	1.231	0.0890703	8.03527e+06	7.6228e+06	6.60114e+06	9383699	7.851e+06	9023306	7231502	7922898	6975899	7969595	6809204	6.3301e+06	6.6641e+06	8538994	8800097	10812006	4	11.5	45.847	408	0	24.949	485440000	32
A0A0H2XJW7	A0A0H2XJW7	Uncharacterized protein	SAUSA300_1788	0.948338	0.513416	1.05451	0.392494	1.25083	0.0698498	6.73413e+06	6386234	6.73433e+06	7.98807e+06	6.8217e+06	7.473e+06	5907701	6.0733e+06	6.6692e+06	6416197	6501604	6.3346e+06	7366801	7042098	7.7444e+06	9177703	4	34.7	13.212	121	0	28.5	612280000	84
Q2FHF2	RNY	Ribonuclease Y	rny	0.948239	0.190586	1.05748	0.682173	1.14798	0.223937	7.54943e+06	7.15866e+06	7.57017e+06	8.218e+06	7552197	7593998	7.5021e+06	7018397	7.6387e+06	6.8189e+06	7.1202e+06	6284998	9305305	7.0712e+06	8113199	9469596	12	25.2	58.512	519	0	62.931	1314800000	109
A0A0H2XJZ3	A0A0H2XJZ3	Phosphoenolpyruvate-protein phosphotransferase	ptsI	0.947861	0.373725	1.049	0.355338	1.21552	0.0266134	3.79953e+07	3.60143e+07	3.7779e+07	43775984	40783996	38989008	34213012	35759980	35716984	36565980	36247008	35980024	41109996	43383972	40093008	47850972	21	43	63.218	572	0	209.64	8026100000	368
Q2FF45	CSHA	DEAD-box ATP-dependent RNA helicase CshA	cshA	0.947075	0.523352	0.696141	0.16399	1.01278	0.90903	9.44223e+07	8.9425e+07	6.22524e+07	9.05676e+07	89895960	99287008	94083984	86078976	80006000	102189944	79674032	73683008	33400012	101689944	78649968	91362992	20	51.8	56.942	506	0	323.31	12222000000	617
A0A0H2XII1	A0A0H2XII1	Menaquinone biosynthesis methyltransferase ubiE	ubiE	0.946394	0.755952	0.839365	0.348603	1.08958	0.531474	1.45753e+07	1.3794e+07	11578202	1.50297e+07	11850993	17783992	14090994	14668007	15999001	10714999	12833004	13037998	8863604	13490995	16476010	15121997	3	17.5	22.371	200	0	11.756	592990000	28
A0A0H2XK83	A0A0H2XK83	UDP-N-acetylglucosamine--peptide N-acetylglucosaminyltransferase GtfA subunit	gtfA	0.946381	0.421691	0.829974	0.0435725	1.17471	0.45441	3.13323e+06	2.96523e+06	2.46107e+06	3.4833e+06	3.0765e+06	2867501	3.4557e+06	3101501	2.8421e+06	2.9521e+06	2.6466e+06	2.5854e+06	2.1512e+06	2.8756e+06	2.8482e+06	4.7261e+06	2	4	58.272	502	0	4.352	141120000	20
Q2FER6	RL17	50S ribosomal protein L17	rplQ	0.946036	0.610257	1.18921	0.525701	1.03052	0.451539	2.5134e+07	2.37777e+07	28276678	2.45033e+07	23811002	29845002	21745998	24246014	24021012	23066004	21944002	21671004	41215028	23461988	26058006	23990006	4	40.2	13.748	122	0	229.55	2564300000	112
Q2FFH4	Y1902	Uncharacterized protein	SAUSA300_1902	0.945341	0.617354	1.20507	0.245789	1.16063	0.264656	9265935	8.75947e+06	10555800	1.01665e+07	9609498	9320202	8868105	7865902	10582005	7.8305e+06	9252298	9992094	12423008	9323900	9872705	11303001	10	34.8	38.546	342	0	47.705	1047000000	81
Q2FFJ3	PUTP	Sodium/proline symporter	putP	0.944831	0.506237	0.978001	0.947091	1.22442	0.162335	3909766	3.69407e+06	3.6128e+06	4.5231e+06	3.7688e+06	4.0579e+06	3.9026e+06	4.2614e+06	3.4001e+06	3420700	4.4186e+06	5011103	1408699	3.8584e+06	4492398	5218503	2	5.7	55.989	512	0	17.67	189900000	27
A0A0H2XIA8	A0A0H2XIA8	Dihydroorotase	pyrC	0.9448	0.549674	1.18353	0.483623	1.24477	0.228623	8.00183e+06	7560133	8.94767e+06	9.41063e+06	8503496	8115205	7.3868e+06	7198098	8718398	6763903	7.6565e+06	6871504	12314999	7.5703e+06	9105598	11556003	6	21.2	46.371	424	0	61.693	718380000	78
A0A0H2XJK0	A0A0H2XJK0	Aminotransferase	SAUSA300_1916	0.943913	0.0799679	0.972343	0.495283	1.15145	0.0392343	25371672	2.39487e+07	2.32863e+07	2.75757e+07	25874004	25536006	24705006	23686010	24917992	23241988	22143986	23076008	24638986	26479016	26488014	29760014	12	34.3	48.119	428	0	71.072	3187500000	134
A0A0H2XGW5	A0A0H2XGW5	ATP-dependent zinc metalloprotease FtsH	ftsH	0.943898	0.345182	0.931693	0.631974	1.09431	0.474036	5.4704e+07	51635000	4.8108e+07	5.65047e+07	55622016	53138976	55351036	54747988	54027016	46129996	50861980	57251992	36209984	51529000	50463988	67521000	20	35.4	77.783	697	0	323.31	10533000000	515
A0A0H2XGG5	A0A0H2XGG5	Protein kinase	pknB	0.94317	0.535213	1.06367	0.654604	1.09733	0.494642	7.26777e+06	6.85474e+06	7.29117e+06	7.5219e+06	7313196	7.0858e+06	7.4043e+06	7.0949e+06	7756705	5712603	6.256e+06	7059100	8558400	6.7414e+06	7.0036e+06	8820702	9	17	74.362	664	0	34.565	1243600000	141
Q2FKN7	WALK	Sensor protein kinase WalK	walK	0.942913	0.604614	1.07075	0.636336	0.907471	0.431883	2.0822e+06	1.96333e+06	2.10223e+06	1.78167e+06	1942399	2.0118e+06	2.2924e+06	1900099	2.3068e+06	1.6831e+06	1.7117e+06	2.2131e+06	2381900	1.8225e+06	1.9297e+06	1.5928e+06	2	3.6	69.923	608	0	5.2622	100170000	7
A0A0H2XI11	A0A0H2XI11	Phosphate starvation-induced protein, PhoH family	phoH	0.94266	0.618863	1.112	0.248536	0.859093	0.41379	3.27693e+06	3.08903e+06	3435001	2.65377e+06	3.0953e+06	2.8303e+06	3905200	3.319e+06	3.0842e+06	2.8639e+06	3.4051e+06	3.0695e+06	3.8304e+06	3.3332e+06	2849501	1.7786e+06	2	6.7	34.913	315	0	4.9314	142680000	11
Q2FGE3	DNAK	Chaperone protein DnaK	dnaK	0.942372	0.547609	1.22254	0.549997	1.19169	0.00640691	4.5504e+07	4.28817e+07	5.24247e+07	5.11017e+07	52288000	45638996	38584984	41892996	42886016	43866020	38633988	36977988	81661976	50701992	48784996	53817996	23	47.5	66.361	610	0	323.31	10555000000	520
Q2FE05	GTAB	UTP--glucose-1-phosphate uridylyltransferase	gtaB	0.942126	0.752815	0.933873	0.726194	1.02946	0.856891	2.71163e+06	2.5547e+06	2.38577e+06	2.62997e+06	3.3646e+06	2471899	2.2984e+06	2.6251e+06	3.0836e+06	1.9554e+06	2701601	1.7699e+06	2.6858e+06	3.043e+06	2522499	2.3244e+06	1	5.2	32.451	288	0	13.719	80834000	5
Q2FHI1	EFTS	Elongation factor Ts	tsf	0.941599	0.440483	1.1	0.35315	1.2072	0.134041	166380000	156663312	1.7233e+08	1.89123e+08	184539984	165570000	149030016	148589920	165429952	155970064	155299904	161359920	200329920	160010096	189820064	217539904	21	71.3	32.494	293	0	323.31	39117000000	881
Q2FF22	ATPA	ATP synthase subunit alpha	atpA	0.941479	0.195496	1.03173	0.543219	1.12328	0.0694066	104783328	98651336	1.01782e+08	110813312	109879976	103990048	100479960	94289944	103990048	97674016	100379984	96076048	108889952	105809976	107829984	118799976	21	44.8	54.583	502	0	323.31	21414000000	700
A0A0H2XHG6	A0A0H2XHG6	Methicillin resistance protein FemB	femB	0.940673	0.464948	0.939418	0.712796	1.05215	0.698173	22226998	2.09083e+07	1.96417e+07	2.19987e+07	23106996	19083008	24490990	21296998	20790012	20637996	21204004	24232010	13488998	24160004	25028994	16807008	9	22.7	49.675	419	0	73.649	2531400000	160
Q2FGD9	LEPA	Elongation factor 4	lepA	0.940306	0.302467	0.991252	0.896229	1.12926	0.15404	2.2124e+07	2.08033e+07	2.06213e+07	23492336	21780986	23325008	21265992	22088986	21323988	18996994	19591990	19808998	22462998	22762008	21845990	25869010	21	43.2	68.174	607	0	193.99	4867900000	295
A0A0H2XIN9	A0A0H2XIN9	Amino acid carrier protein	SAUSA300_1252	0.939871	0.422818	0.836031	0.553366	1.01937	0.842961	3.22973e+07	3.03553e+07	25377993	3.09433e+07	30240996	30537014	36113984	31879982	30830018	28356000	33271980	32744004	10117995	28372986	28356000	36101000	7	22.4	52.141	486	0	117.35	3087900000	163
Q2FJ89	HCHA	Protein/nucleic acid deglycase HchA	hchA	0.939831	0.326092	0.99814	0.969179	0.949055	0.3926	21156998	19884000	19847006	18871000	22983996	21260988	19226010	19208988	20135008	20308004	18891004	19144008	21506006	20586002	18909994	17117004	7	27.7	32.176	292	0	102.61	2111400000	112
Q2FEZ4	LUXS	S-ribosylhomocysteine lyase	luxS	0.939754	0.516402	0.949895	0.488056	1.2424	0.0477808	5.86157e+06	5508433	5.23243e+06	6.84367e+06	6511204	6.0653e+06	5008202	5.083e+06	5.6282e+06	5814101	4988602	5.8057e+06	4902999	6.0089e+06	7189700	7.3324e+06	3	10.9	17.514	156	0	8.5871	485430000	59
A0A0H2XET4	A0A0H2XET4	Transaldolase	SAUSA300_1725	0.939672	0.50436	1.43789	0.305783	1.57245	0.0509045	3.47603e+07	32663324	46966318	5.13613e+07	36010004	38230000	30040996	30504006	35514984	31970982	33187982	36626988	71083984	38765992	54169988	61148032	10	48.1	25.719	237	0	66.62	2558000000	81
A0A0H2XFJ1	A0A0H2XFJ1	Lipoate--protein ligase	SAUSA300_0930	0.938672	0.672253	0.860223	0.724124	0.691831	0.338222	6.64353e+06	6.2361e+06	5.36444e+06	4.31433e+06	5.4601e+06	7.4139e+06	7.0566e+06	7.4387e+06	6115701	5.1539e+06	9033702	5645601	1.41401e+06	7055900	4501399	1385689	2	12.5	37.927	328	0	23.206	275890000	24
Q2FEV0	ASP23	Alkaline shock protein 23	asp23	0.938259	0.626417	1.5496	0.434937	1.26334	0.148936	4.44813e+07	41735000	6.46727e+07	52725672	49650004	49401976	34392012	39279000	42093024	43832976	40617996	35939992	117460000	43518972	50623024	64035020	6	38.5	19.191	169	0	23.707	3926900000	131
Q2FHZ1	RNJ1	Ribonuclease J 1	rnj1	0.937963	0.545885	0.948333	0.76449	1.00552	0.972701	45086684	42289656	4.01047e+07	4.2523e+07	44017008	44697020	46546024	46660996	46267972	33940000	45554000	45420976	29339000	38734024	36662988	52171992	18	37.5	62.668	565	0	211.95	6748800000	394
A0A0H2XI49	A0A0H2XI49	Sucrose operon repressor	scrR	0.937098	0.184677	0.928944	0.612812	0.943145	0.285827	2.05397e+06	1.92477e+06	1.788e+06	1.81533e+06	2.2055e+06	1.9314e+06	2.025e+06	1916100	1.9377e+06	1.9205e+06	1852200	2.1844e+06	1.3274e+06	1.9238e+06	1.6396e+06	1.8826e+06	3	11.4	35.499	316	0	6.563	137690000	3
A0A0H2XFM2	A0A0H2XFM2	Polyprenyl synthetase	SAUSA300_1359	0.936953	0.592261	0.884431	0.0593694	1.08593	0.515945	3.88703e+06	3.64197e+06	3221067	3.95493e+06	3.4962e+06	3.4964e+06	4668500	3.7587e+06	3.8387e+06	3.3285e+06	3.2763e+06	3.2131e+06	3173801	3.3256e+06	4725399	3.8138e+06	2	7	35.585	314	0	3.2106	206580000	11
A0A0H2XIG3	A0A0H2XIG3	Ribosomal RNA small subunit methyltransferase E	SAUSA300_1537	0.936616	0.817841	1.27053	0.556561	1.58068	0.0403387	1.57765e+06	1.47766e+06	1.8774e+06	2335700	1.7555e+06	1.9974e+06	980059	1.3016e+06	1.12947e+06	2.0019e+06	1.8592e+06	909807	2.8632e+06	2.2334e+06	2.2266e+06	2547100	2	9.6	28.469	250	0	8.5027	79723000	1
A0A0H2XH92	A0A0H2XH92	Uncharacterized protein	SAUSA300_0042	0.935975	0.709806	0.899671	0.809725	1.07856	0.585366	6.47247e+06	6.05807e+06	5.45027e+06	6.534e+06	6460100	4.8367e+06	8.1206e+06	6354403	6590204	5229602	6926201	8532404	892198	5.8596e+06	5838897	7903502	5	10.5	57.975	496	0	35.425	492980000	38
Q2FG06	FTHS	Formate--tetrahydrofolate ligase	fhs	0.935815	0.237962	0.980337	0.879622	1.04848	0.644524	3.90743e+07	3.65663e+07	35847332	3.8339e+07	39054992	37734984	40432992	39035016	37183988	33479988	40365000	39608988	27568008	33566988	37132012	44318020	20	45.9	59.883	555	0	276.81	9866400000	434
Q2FG97	SYD	Aspartate--tRNA ligase	aspS	0.935068	0.274822	0.9769	0.702022	1.18893	0.265569	2.56783e+07	2.4011e+07	23456344	2.85473e+07	25743014	25425006	25866992	23757986	26399982	21875006	23727006	23808012	22834014	23901996	26925012	34814996	27	54.1	66.598	588	0	323.31	7505800000	479
A0A0H2XJS2	A0A0H2XJS2	Uncharacterized protein	SAUSA300_0362	0.934957	0.390609	1.20207	0.113337	1.35017	0.08022	4522635	4.22847e+06	5082899	5.70913e+06	4968402	4.5345e+06	4.065e+06	3.9111e+06	4.4179e+06	4356399	4.5934e+06	4.7986e+06	5856702	5216303	4979601	6.9315e+06	3	15	32.186	293	0	18.152	225230000	24
Q2FHH4	DPO3	DNA polymerase III PolC-type	polC	0.934798	0.277056	1.00443	0.842206	1.31351	0.153786	1.26377e+07	11813663	11866002	15517332	13875992	11842003	12195007	12191993	11620994	11628002	11856996	11597005	12144005	13142006	13705992	19703998	33	29	162.46	1436	0	234.01	5093900000	400
A0A0H2XIH6	A0A0H2XIH6	Transketolase	tkt	0.934695	0.318583	0.961168	0.430894	1.1045	0.244613	6.76473e+07	6.32297e+07	60774336	6.98373e+07	74401016	62041008	66499988	65448972	63642984	60597004	59421984	57422020	65479004	66798964	63767972	78944992	22	45.9	68.359	625	0	323.31	12163000000	482
A0A0H2XJD2	A0A0H2XJD2	Zinc metalloprotease	SAUSA300_1155	0.93421	0.272056	0.981155	0.917595	1.15666	0.223623	2.2947e+07	2.14373e+07	21033329	2.47957e+07	23671986	21795994	23373010	22724994	22193988	19392992	22837002	26022994	14239991	22202998	23246014	28938018	7	17.8	44.279	394	0	57.64	2088600000	116
Q2FER5	RPOA	DNA-directed RNA polymerase subunit alpha	rpoA	0.933882	0.372994	1.08069	0.472669	1.26645	0.0316481	5.648e+07	5.27457e+07	5.70017e+07	6.67997e+07	62404032	55898016	51138020	49183012	54921980	54131972	52858984	51068028	67077996	59625016	67535016	73238968	12	43.6	35.011	314	0	85.154	8253700000	235
A0A0H2XIH0	A0A0H2XIH0	Putative membrane protein	SAUSA300_0230	0.933636	0.0951639	1.00237	0.980896	0.895797	0.0773913	5.08457e+06	4.74713e+06	4.7584e+06	4.25247e+06	4.8309e+06	5.341e+06	5.0818e+06	4669099	4836302	4736000	4.1778e+06	4477000	5.6204e+06	4.3371e+06	3.8652e+06	4555099	1	3.4	42.183	380	0	15.975	139300000	23
A0A0H2XJP7	A0A0H2XJP7	Hydrolase, haloacid dehalogenase-like family	SAUSA300_1229	0.933462	0.309788	1.48476	0.240565	1.36913	0.0988298	4401967	4.10907e+06	6.10097e+06	5.62583e+06	4611402	4663300	3931199	3.9322e+06	4183101	4.2119e+06	4.4092e+06	4920103	8973602	4346998	5761700	6768796	2	8.2	29.821	267	0	6.9209	178690000	6
A0A0H2XFM4	A0A0H2XFM4	Glucokinase	glk	0.933432	0.180864	1.03592	0.577763	1.08147	0.434632	2.07857e+07	1.9402e+07	20098994	20982666	19557002	20543996	22255986	19861998	19583004	18761006	20604000	21706990	17985992	22856002	22692000	17399996	7	28.4	35.077	328	0	56.234	1663100000	79
A0A0H2XK21	A0A0H2XK21	2-oxoisovalerate dehydrogenase, E1 component, alpha subunit	SAUSA300_1466	0.932917	0.355212	0.979147	0.731463	1.039	0.786546	9.12407e+06	8.512e+06	8.3345e+06	8.84393e+06	9818504	8625202	8928503	8610004	9261905	7664096	8247802	8.1621e+06	8593605	10528002	9083499	6920297	6	34.2	36.229	330	0	49.556	751710000	57
Q2FJB0	SYC	Cysteine--tRNA ligase	cysS	0.93286	0.270208	1.02003	0.811476	1.2042	0.0396906	14576670	13597997	1.38703e+07	1.63747e+07	15478009	14371000	13881001	13700992	14585995	12507004	13630008	12475000	15506007	15612005	15739002	17772992	16	46.6	53.685	466	0	212.59	2710500000	193
A0A0H2XKA5	A0A0H2XKA5	RNA polymerase sigma factor SigA	rpoD	0.932456	0.558032	0.943043	0.511415	1.23343	0.132877	1.33247e+07	1.24247e+07	1.1717e+07	1.5325e+07	11632999	15143004	13198002	14006003	12633004	10635007	11872996	11552994	11724993	13232998	15389006	17352994	9	25.5	42.17	368	0	51.42	1990600000	78
Q2FG62	CLPX	ATP-dependent Clp protease ATP-binding subunit ClpX	clpX	0.932141	0.365736	1.07813	0.695535	1.24798	0.0710552	1.29337e+07	12056000	1.29979e+07	1.50457e+07	12792993	14308003	11700001	11295994	12711999	12160007	11882999	9868803	17241990	13387004	14487998	17261994	12	35	46.297	420	0	97.524	1934700000	105
Q2FG61	TIG	Trigger factor	tig	0.931083	0.624208	1.39734	0.489971	1.26419	0.0971963	3.05057e+07	2.84033e+07	3.9689e+07	3.59073e+07	37702020	28458002	25356996	28153984	26093998	30961994	25801006	24001998	69264024	31440988	34219980	42060984	17	46.2	48.608	433	0	203.77	4470500000	258
Q2FEQ2	RS14Z	30S ribosomal protein S14 type Z	rpsZ	0.93065	0.725008	1.2016	0.319686	1.34226	0.441574	1.2956e+08	120574992	144883248	161843016	100500024	158940096	129239920	113359984	152590016	95774976	151499920	163859904	119289920	71858984	196939968	216730096	1	11.5	7.2996	61	0.002139	2.7594	4390600000	90
A0A0H2XHA0	A0A0H2XHA0	Uncharacterized protein	SAUSA300_2094	0.930445	0.284991	0.961408	0.618871	1.12532	0.283288	8.87203e+06	8.25494e+06	7.93637e+06	9.28947e+06	9031194	8824295	8760606	8650806	8840304	7.2737e+06	7681097	8583998	7544004	8003002	9584402	10281005	11	24.9	52.946	457	0	57.533	1450100000	161
Q2FFJ7	DAGK	Diacylglycerol kinase	dagK	0.930205	0.012673	1.0612	0.572764	1.24749	0.246305	4579135	4.25953e+06	4520199	5.31373e+06	4.7135e+06	4.557e+06	4466902	4.2675e+06	4.2243e+06	4286799	4.3415e+06	3.8907e+06	5328397	4.6209e+06	4456202	6864104	4	13	34.886	315	0	12.664	377540000	70
A0A0H2XJH3	A0A0H2XJH3	Uncharacterized protein	SAUSA300_2327	0.930115	0.323543	0.882944	0.577346	1.17448	0.0636468	1767667	1.64413e+06	1.45168e+06	1.931e+06	1.8512e+06	1770201	1.6816e+06	1.4964e+06	1605700	1.8303e+06	1717901	1.7883e+06	848832	1.921e+06	1.8408e+06	2.0312e+06	1	10.7	15.886	140	0.0010858	2.8925	57416000	1
A0A0H2XGK5	A0A0H2XGK5	Protein-export membrane protein SecG	secG	0.929748	0.562948	0.584001	0.214731	0.668081	0.387057	2.1641e+07	2.01207e+07	1.17505e+07	1.34422e+07	18173988	21898994	24849990	20903010	22142990	17316006	16116996	18301006	833453	24154000	15151995	1.02073e+06	2	28.6	10.106	91	0	33.109	761250000	43
A0A0H2XEK9	A0A0H2XEK9	Fumarate hydratase class II	fumC	0.929723	0.333928	0.965885	0.610126	1.2621	0.145071	12716332	11822664	11419332	14921330	14190995	11450005	12507996	12055002	11897996	11514994	12555994	11594997	10107005	12896001	13552993	18314996	8	23.9	51.107	461	0	51.229	1731900000	134
Q2FFH6	PPAC	Probable manganese-dependent inorganic pyrophosphatase	ppaC	0.928707	0.431253	1.14761	0.190758	1.18866	0.0219173	33000334	3.06477e+07	35171660	36429652	30930982	37931004	30139016	30524984	32529988	28887982	32718992	32278984	40517004	34134988	37044976	38108992	11	32	34.068	309	0	81.221	5061400000	269
Q2FJ80	AZO1	FMN-dependent NADPH-azoreductase	azo1	0.927798	0.357452	0.800528	0.236954	0.781255	0.453411	8.2583e+06	7.66203e+06	6.13367e+06	5.986e+06	7.4374e+06	8198196	9139295	8251903	7377395	7.3568e+06	7.4056e+06	6965301	4.0301e+06	8955705	6.8184e+06	2.1839e+06	3	29.3	20.911	188	0	77.209	477250000	40
A0A0H2XEN6	A0A0H2XEN6	Putative membrane protein	SAUSA300_1864	0.927659	0.396856	1.00223	0.971181	1.23256	0.207198	1.44917e+07	1.34433e+07	1.34733e+07	16569666	13685007	13540993	16249003	14611008	13429992	12288992	14270994	13026006	13122995	14522996	14679996	20506006	6	21	45.604	405	0	43.38	1103000000	98
Q2FGW7	DER	GTPase Der	der	0.927625	0.143935	1.13701	0.0858111	1.05313	0.433754	3.16823e+07	2.93893e+07	3.3416e+07	3.09507e+07	30357002	31129992	33560024	30736008	27914998	29516994	34824016	35152996	30270996	27793990	32980002	32078014	11	33.9	48.969	436	0	79.786	3853800000	192
Q2FG69	GSA1	Glutamate-1-semialdehyde 2,1-aminomutase 1	hemL1	0.927397	0.0313334	0.92028	0.283039	1.15657	0.0435542	1.73087e+07	16051997	1.47723e+07	1.85653e+07	17118996	18028010	16778990	15934997	16254998	15965996	13561005	13939998	16816010	20275998	17622988	17797000	14	46	46.388	428	0	113.01	3415100000	218
A0A0H2XG67	A0A0H2XG67	Uncharacterized protein	SAUSA300_1850	0.927379	0.529157	0.717455	0.310407	1.09674	0.596171	2.49377e+06	2.31267e+06	1.65923e+06	2.5364e+06	2559201	2.4239e+06	2.4982e+06	2670299	2.4613e+06	1806399	1.9955e+06	2305500	676703	2.3277e+06	3.1083e+06	2.1732e+06	2	8.3	37.083	325	0.0086873	1.1306	110590000	4
A0A0H2XFI3	A0A0H2XFI3	Uncharacterized protein	SAUSA300_1793	0.926903	0.36816	0.839405	0.533037	0.806428	0.160877	8.59127e+06	7.96327e+06	6.6844e+06	6421800	9497305	7.6214e+06	8655096	8156595	8.3576e+06	7375601	8026801	9004405	3.022e+06	7316600	7.2173e+06	4.7315e+06	8	24.6	46.224	398	0	38.423	938960000	75
Q2FDU3	CRTP	4,4-diaponeurosporene oxygenase	crtP	0.926362	0.89676	7.92573	0.208417	2.02735	0.465903	7.9728e+06	7.3857e+06	58537026	1.49734e+07	10929004	1.9654e+06	11023997	10061995	10705994	1.3891e+06	20106012	29154986	126350080	32218016	10396999	2.3051e+06	2	5	57.186	497	0.0087464	1.2383	476230000	7
Q2FGA8	SYA	Alanine--tRNA ligase	alaS	0.926228	0.0512387	1.08625	0.531849	1.20155	0.103325	1.88147e+07	17426668	18929660	2.0939e+07	19635996	18554988	18252994	17920008	17406992	16953004	17215000	16312996	23260984	18999004	19604012	24214012	24	35.8	98.519	876	0	232.01	4880400000	387
Q2FDQ4	ALF1	Fructose-bisphosphate aldolase class 1	fda	0.925748	0.234578	1.01499	0.880256	1.23565	0.0134034	35590346	3.29477e+07	3.34417e+07	40711664	38584016	35914012	32273010	32588014	32364018	33890992	32214992	28896996	39213000	37163984	42439024	42531984	14	59.5	33.054	296	0	157.01	6551600000	317
A0A0H2XHE6	A0A0H2XHE6	Succinate dehydrogenase, iron-sulfur protein	sdhB	0.925632	0.426128	0.922663	0.590051	1.1608	0.353387	15566665	1.4409e+07	13294662	1.6726e+07	14236000	17136998	15326997	12580004	16014005	14633007	13062999	16214989	10605998	12791995	18484008	18901996	6	29.9	30.583	271	0	27.116	930320000	41
Q2FDQ7	LDH2	L-lactate dehydrogenase 2	ldh2	0.92544	0.234728	1.14234	0.435941	1.26544	0.0240316	1.70557e+07	1.5784e+07	1.80307e+07	19973666	17021006	18010000	16135993	14330000	16373993	16648003	15175010	15918994	22998010	18115000	20809012	20996986	7	29.5	34.42	319	0	33.54	2035700000	93
A0A0H2XK17	A0A0H2XK17	Putative helicase	SAUSA300_2431	0.925409	0.210649	1.11667	0.323178	1.17301	0.0378066	5.94883e+06	5505101	6147367	6.45753e+06	6052399	5.9135e+06	5880599	6039801	5.4465e+06	5.029e+06	5723799	5.5952e+06	7.1231e+06	6.2553e+06	6506497	6610798	21	24.4	109.9	953	0	65.006	1304600000	111
A0A0H2XGE9	A0A0H2XGE9	Pyruvate oxidase	cidC	0.925301	0.0578202	0.959477	0.637408	1.13874	0.0246449	2.6341e+07	2.43733e+07	2.33857e+07	2.7755e+07	25893988	26734992	26394016	25462008	24606010	23052012	24863004	25503008	19790990	27314996	26905014	29044994	16	34.7	63.757	579	0	158.02	5280500000	308
A0A0H2XJC5	A0A0H2XJC5	rRNA adenine N-6-methyltransferase (Macrolide-lincosamide-streptogramin B resistance protein)	ermC	0.925088	0.427321	0.80892	0.385103	1.0993	0.351212	6.5086e+07	6.02103e+07	4.87053e+07	66189344	72237040	56616032	66405016	65253968	54498988	60877972	60558000	59623988	25934004	63087988	59993012	75487032	8	32	28.979	244	0	143.56	7754100000	320
Q2FKC0	DEOB	Phosphopentomutase	deoB	0.924974	0.304729	0.831118	0.135033	1.09215	0.0841924	1.27643e+07	11806670	9.81273e+06	1.28947e+07	13969997	13086992	11236000	12017003	11795004	11608003	11000993	10740003	7.6972e+06	12010999	13563999	13109001	9	26	43.795	392	0	75.791	1355800000	96
Q2FEP5	RS3	30S ribosomal protein S3	rpsC	0.924626	0.283456	0.88557	0.608661	1.14561	0.13845	5.49567e+08	508143456	4.49997e+08	5.82133e+08	573359936	533479680	541860288	487860256	467209920	569360192	556440064	543580160	249970144	540220160	627150080	579029760	14	50.7	24.099	217	0	288.47	97797000000	1214
A0A0H2XI85	A0A0H2XI85	Chorismate mutase/phospho-2-dehydro-3-deoxyheptonate aldolase	SAUSA300_1683	0.923646	0.107053	0.943027	0.449117	1.01376	0.746246	1.18833e+07	1.0976e+07	1.03507e+07	1.1127e+07	11483007	12718000	11449006	10784995	10911996	11230995	11146000	11022000	8883994	11099004	11859002	10422996	6	20.4	40.618	363	0	42.664	1135400000	66
A0A0H2XGY0	A0A0H2XGY0	FeS assembly protein SufD	sufD	0.923239	0.453792	0.924121	0.158087	1.06723	0.207621	1.77433e+07	1.63813e+07	1.51383e+07	17482667	20678006	15469008	17083002	15947010	15676991	17520006	15992995	14644000	14778002	18179010	16624997	17643994	14	43.9	48.548	435	0	139.96	3273000000	222
A0A0H2XF56	A0A0H2XF56	Multifunctional fusion protein	secF	0.923232	0.212665	1.13731	0.249543	1.03277	0.405325	4.90747e+07	4.53073e+07	51528344	46792004	46775012	53270020	47179016	47077020	46376000	42468996	44677996	50186012	59721024	45766004	46467016	48142992	17	24.1	82.051	739	0	303.97	7953800000	281
Q2FJ74	GCH4	GTP cyclohydrolase FolE2	folE2	0.923039	0.298758	1.22798	0.377335	1.22249	0.125838	5.65393e+06	5.2188e+06	6408566	6.37993e+06	5.5989e+06	6238300	5124597	4.9743e+06	5545600	5.1365e+06	5284501	5159301	8781896	5384298	6371901	7383601	4	13.4	33.481	292	0	20.844	431330000	65
A0A0H2XIQ2	A0A0H2XIQ2	Dihydrolipoyl dehydrogenase	lpdA	0.922768	0.222305	1.11159	0.296808	1.15223	0.120454	105146664	9.7026e+07	1.07853e+08	111796688	106180064	108329952	100929976	87718008	105609984	97749976	98528064	102559984	122470000	100939984	117650072	116800008	21	50.9	49.437	468	0	260.64	23829000000	761
A0A0H2XG05	A0A0H2XG05	ABC transporter, permease protein	SAUSA300_0648	0.922729	0.256074	1.01967	0.782562	1.22617	0.0544685	2.78243e+06	2.56743e+06	2.61793e+06	3.1481e+06	2.8676e+06	2931601	2.5481e+06	2.7891e+06	2.463e+06	2.4502e+06	2684699	2.3664e+06	2802701	2.9511e+06	2.9756e+06	3.5176e+06	1	1.9	71.731	629	0	3.6539	81766000	1
Q2FJ56	Y569	Putative heme-dependent peroxidase	SAUSA300_0569	0.92215	0.397911	0.992945	0.952084	1.23501	0.124891	21006332	1.9371e+07	1.92343e+07	23923338	18811998	23216006	20990992	19835992	21129008	17147990	21342010	20680002	15680992	20460998	23793004	27516012	4	21.6	29.39	250	0	118.66	1260800000	69
A0A0H2XHQ7	A0A0H2XHQ7	2-oxoglutarate/malate translocator	SAUSA300_2627	0.921655	0.291947	1.01002	0.877672	1.19484	0.225331	1.85547e+07	1.7101e+07	1.72723e+07	2.0433e+07	17275988	20439990	17948010	16777992	16056999	18468010	16235003	18758006	16823994	16806010	20047008	24445992	2	4.4	51.341	472	0	6.0844	1138100000	80
Q2FFR1	TRAP	Signal transduction protein TRAP	traP	0.921583	0.0688839	0.84839	0.152145	1.25566	0.0234128	3.88943e+07	3.58443e+07	3.041e+07	4.50083e+07	41164980	37053008	38464988	36368020	35570996	35594000	32725004	34169980	24335002	39932988	48057972	47033972	8	65.3	19.547	167	0	68.7	4174400000	174
Q2FHX4	Y1006	UPF0637 protein	SAUSA300_1006	0.920642	0.253613	0.815984	0.361079	1.00952	0.866699	1.50247e+07	13832331	1.1287e+07	1.3964e+07	14542998	16583990	13947003	13883002	14505995	13107996	13372004	14059992	6.4289e+06	12753005	14755005	14384001	5	33.3	24.019	204	0	48.186	991230000	79
A0A0H2XIC3	A0A0H2XIC3	Uncharacterized protein	SAUSA300_1846	0.920092	0.389871	1.28164	0.390364	1.23595	0.0729487	3.88653e+06	3.57597e+06	4583101	4.4197e+06	3.7692e+06	4227601	3.6628e+06	3.9474e+06	3.734e+06	3.0465e+06	3.271e+06	3.9077e+06	6.5706e+06	4.1447e+06	4.2622e+06	4852198	2	6.9	40.123	347	0	3.9159	143500000	19
A0A0H2XIH7	A0A0H2XIH7	Phenylalanine--tRNA ligase beta subunit	SAUSA300_1688	0.919945	0.43821	1.23357	0.285203	1.55977	0.0240531	7.71593e+06	7.09823e+06	8.7562e+06	1.10716e+07	8549997	8025496	6.5723e+06	6292198	7602104	7.4004e+06	6.8047e+06	8.2919e+06	11171995	8978799	12151007	12085002	4	25.3	21.69	198	0	31.538	660980000	68
A0A0H2XDX3	A0A0H2XDX3	Uncharacterized protein	SAUSA300_0274	0.919687	0.0679666	0.900654	0.353085	1.03392	0.616489	13613333	12520003	11276197	12944671	13793994	12884004	14162001	12713007	12075994	12771008	12436992	12442995	8948604	13672005	11442999	13719009	20	44.6	57.922	507	0	145.12	3426500000	273
A0A0H2XDY4	A0A0H2XDY4	Uncharacterized protein	SAUSA300_1908	0.919646	0.520406	1.23448	0.113048	1.38116	0.157918	3.99857e+06	3.67727e+06	4539500	5.0789e+06	3593301	4473799	3.9286e+06	3.2413e+06	4.4294e+06	3.3611e+06	4804298	4.1536e+06	4.6606e+06	3.756e+06	5.2719e+06	6.2088e+06	4	33.3	20.589	174	0	24.024	263300000	25
Q2FFQ5	PRSA	Foldase protein PrsA	prsA	0.919458	0.235505	1.17229	0.159423	1.28691	0.0588194	1.02688e+07	9.44174e+06	1.10685e+07	1.21507e+07	9927205	11395006	9484205	9465803	9661805	9197599	9632495	10754994	12817998	10708004	11609998	14134000	10	21.9	35.637	320	0	44.225	1986400000	163
A0A0H2XGX1	A0A0H2XGX1	RNA methyltransferase, TrmH family	SAUSA300_1036	0.918875	0.556425	0.625262	0.189417	1.16811	0.133704	4.89613e+06	4.49893e+06	2.81302e+06	5.25523e+06	3989700	5809598	4889102	4816203	4838803	3.8418e+06	4.3396e+06	3.2103e+06	889142	4896502	5176902	5.6923e+06	1	4.9	26.913	246	0	4.4097	140130000	17
Q2FGY6	SYN	Asparagine--tRNA ligase	asnS	0.918687	0.147698	0.877079	0.0886179	1.03334	0.465452	8.11063e+07	7.45113e+07	6.53523e+07	7.69957e+07	82496016	75836032	84986968	79436016	71759016	72339016	70395008	66410020	59251988	79693000	77831968	73462008	21	60.7	49.157	430	0	272.69	17345000000	509
Q2FDM1	ISAB	Immunodominant staphylococcal antigen B	isaB	0.918049	0.349129	1.00153	0.988401	1.13586	0.391766	5.8104e+06	5.33423e+06	5.3424e+06	6058932	5730000	6245603	5.4556e+06	4848203	5.0596e+06	6.0949e+06	5076303	4893803	6.0571e+06	5980296	7221900	4974600	3	21.1	19.37	175	0	30.862	306130000	32
A0A0H2XIF3	A0A0H2XIF3	Uncharacterized protein	SAUSA300_1585	0.917949	0.498532	0.903277	0.514311	1.02828	0.815262	9.5408e+06	8.75797e+06	7.91087e+06	9.00563e+06	8535902	10725005	9361498	9275299	9879103	7.1195e+06	8488400	8985996	6258200	8565996	10066000	8.3849e+06	8	34.6	28.641	257	0	48.919	1424300000	131
Q2FDE9	MNMG	tRNA uridine 5-carboxymethylaminomethyl modification enzyme MnmG	mnmG	0.917397	0.231191	1.24863	0.0941678	1.11669	0.0467007	15600668	1.4312e+07	1.78703e+07	1.5982e+07	17094998	14529007	15177999	14193003	13527001	15215992	15485009	17342008	20783992	16531999	15417007	15996992	16	30.9	70.115	625	0	71.493	2520200000	169
Q2FG57	RL35	50S ribosomal protein L35	rpmI	0.917311	0.655996	0.70313	0.240657	1.2908	0.18212	9.81634e+07	90046320	63314310	1.16232e+08	123120024	71280008	100090032	80877960	83741032	105519968	90000968	70353976	29587986	138120048	89475032	121099992	1	15.2	7.6972	66	0	4.2487	3971300000	55
Q2FIL9	TPIS	Triosephosphate isomerase	tpiA	0.916931	0.375961	1.16357	0.215314	1.09434	0.244202	3.29247e+07	30189658	3.51277e+07	3.30377e+07	37444012	28920998	32409020	28491996	32499982	29576996	28904982	38931012	37547024	29751988	33856016	35504984	12	45.8	27.261	253	0	72.757	4240400000	190
Q2FI15	FOLD	Bifunctional protein FolD	folD	0.916826	0.317712	1.02668	0.706575	1.23154	0.135085	1.47603e+07	1.35327e+07	1.38937e+07	16665996	15277007	16247005	12757001	13454997	14047004	13095992	13690997	12536007	15454004	13423992	18855996	17718000	7	33.6	30.843	286	0	87.663	1126700000	80
A0A0H2XEX3	A0A0H2XEX3	Uncharacterized protein	SAUSA300_0982	0.916761	0.503337	1.14415	0.102402	1.40765	0.0611673	1.5089e+07	1.3833e+07	15827004	19472006	14400993	18281008	12584995	14080007	14218000	13201004	14150004	16152000	17179008	16174010	18703996	23538012	9	51.1	20.089	180	0	37.872	1707000000	134
A0A0H2XGR7	A0A0H2XGR7	Uncharacterized protein	SAUSA300_0701	0.916529	0.643973	0.917439	0.774601	0.52421	0.0434654	3.90553e+06	3.57953e+06	3.284e+06	1.87643e+06	4.1825e+06	2.695e+06	4839097	3.8336e+06	3.2938e+06	3.6112e+06	4130001	4337801	1.3842e+06	2.8014e+06	1.9697e+06	858180	3	14.8	27.123	236	0	14.655	222530000	27
A0A0H2XHX6	A0A0H2XHX6	Glyceraldehyde-3-phosphate dehydrogenase	gap	0.916407	0.0562663	1.20206	0.420016	1.16383	0.0169029	1.35897e+08	1.24537e+08	1.497e+08	144939952	134559920	132940032	140190080	117600000	130020040	125989944	122299944	121529992	205269984	147789984	149349936	137679936	15	74.7	36.28	336	0	318.47	16641000000	576
A0A0H2XIL8	A0A0H2XIL8	Uncharacterized protein	SAUSA300_1780	0.916247	0.453836	1.6235	0.280929	1.00335	0.984192	1.44513e+06	1.3241e+06	2.14968e+06	1.32853e+06	1.2956e+06	1.3329e+06	1.7069e+06	1.4069e+06	1.1984e+06	1.367e+06	3348902	2.0268e+06	1.07332e+06	1059700	1720301	1.2056e+06	3	26.6	21.47	184	0	18.169	181670000	10
Q2FFN1	GSA2	Glutamate-1-semialdehyde 2,1-aminomutase 2	hemL2	0.915745	0.174408	0.790974	0.220852	1.05131	0.467793	9928899	9.09234e+06	7.1918e+06	9.55883e+06	9077796	10763002	9945899	9207904	9261501	8807604	8915197	8.0242e+06	4.636e+06	10414002	9768797	8493699	10	32.9	46.755	429	0	105.23	881800000	68
A0A0H2XDY2	A0A0H2XDY2	Fructose specific permease	fruA	0.915643	0.18957	1.09715	0.312561	1.21931	0.189838	37246676	34104662	3.7418e+07	4.15843e+07	38149016	39439008	34152004	35380996	35217004	31715986	33282980	36729016	42241984	36202996	37836992	50712988	10	23.5	68.713	652	0	112.8	3844400000	172
A0A0H2XGE3	A0A0H2XGE3	Thermonuclease	nuc	0.915248	0.495932	0.585077	0.185475	0.861799	0.219912	8.92017e+06	8.16417e+06	4776668	7.03587e+06	7347299	9443404	9969806	8661002	8891996	6.9395e+06	7.2983e+06	6270598	761104	7.7273e+06	7249201	6131099	1	11.9	20.328	177	0	13.138	247300000	23
A0A0H2XG33	A0A0H2XG33	Acetyl-CoA carboxylase, biotin carboxyl carrier protein	accB	0.914913	0.441848	0.834964	0.0467434	1.56435	0.000958512	213430016	195270000	1.63043e+08	305470080	189629936	250270064	200390048	176359936	197980016	211470048	153780032	164930080	170419904	291280160	316559968	308570112	5	53.7	16.793	149	0	80.862	17398000000	311
A0A0H2XG74	A0A0H2XG74	Oxidoreductase, aldo/keto reductase family	SAUSA300_0688	0.914737	0.0813991	1.14538	0.289103	1.361	0.0520366	1.49537e+07	1.36787e+07	1.56673e+07	1.86167e+07	14843991	15438994	14577994	14640999	13058008	13336993	13606008	14683995	18712010	15305006	19365988	21179014	7	33	32.359	279	0	64.95	1650400000	76
Q2FHI4	HSLU	ATP-dependent protease ATPase subunit HslU	hslU	0.914733	0.176215	1.10806	0.53337	1.40151	0.0433855	3.90267e+06	3.5699e+06	3.95567e+06	5.00323e+06	4.2618e+06	3.8428e+06	3.6034e+06	3.5485e+06	3.471e+06	3690200	3.3826e+06	3402802	5081601	4239198	4861502	5908998	5	13.5	52.314	467	0	36.782	554290000	46
A0A0H2XEM6	A0A0H2XEM6	1,4-dihydroxy-2-naphthoate octaprenyltransferase	menA	0.914437	0.151729	0.96979	0.607588	1.22007	0.0615117	18364662	1.67933e+07	1.6286e+07	2.0489e+07	19465994	16953004	18674988	17516000	17002990	15860992	16148990	17682010	15026993	17939992	21003012	22523992	4	11.5	34.4	312	0	47.726	1099400000	76
A0A0H2XK12	A0A0H2XK12	FtsK/SpoIIIE family protein	SAUSA300_1687	0.914428	0.111009	0.88367	0.34068	1.26611	0.0527581	9389402	8.58594e+06	7.58713e+06	1.08708e+07	8826302	9936502	9405402	8653803	8944204	8.1598e+06	7.7109e+06	9072601	5977901	10540006	9668296	12404003	13	12.5	144.65	1274	0	47.385	1279600000	122
Q2FIN8	SECA1	Protein translocase subunit SecA 1	secA1	0.914295	0.2678	1.03716	0.571687	1.06478	0.567663	30554320	2.79357e+07	2.89737e+07	2.97453e+07	34349980	28234982	29077998	26646000	28126006	29035012	27543016	27332986	32044994	26427990	27442988	35365004	29	40.2	95.959	843	0	305.69	8295600000	592
Q2FF10	RF1	Peptide chain release factor 1	prfA	0.914143	0.317826	1.25844	0.473996	1.3297	0.100156	4.06527e+06	3.71623e+06	4.67667e+06	4.94147e+06	4.5541e+06	4.0448e+06	3596899	3.454e+06	3.8598e+06	3.8349e+06	3.3101e+06	3631498	7088400	3.9304e+06	5.0301e+06	5.8639e+06	5	18.7	40.349	358	0	8.6484	379600000	21
A0A0H2XE39	A0A0H2XE39	Uncharacterized protein	SAUSA300_0592	0.914138	0.295621	1.13212	0.401547	1.33573	0.0599508	14348668	1.31167e+07	1.48497e+07	1.75203e+07	14327007	15442996	13276001	14483995	11675000	13191007	13257006	13122006	18170000	15093994	17248990	20217992	11	28.1	50.595	431	0	41.598	2002200000	99
Q2FHK9	PLSX	Phosphate acyltransferase	plsX	0.914023	0.150566	1.06908	0.139553	1.22218	0.075707	1.5574e+07	1.4235e+07	15218329	1.73977e+07	15078995	16820992	14822008	13971992	15053996	13679002	15671997	14569998	15412992	15965004	16320007	19908004	7	23.5	35.43	328	0	66.868	1411300000	122
A0A0H2XIN3	A0A0H2XIN3	Lipoate--protein ligase	SAUSA300_0328	0.913914	0.484633	0.917747	0.769161	1.24344	0.0585995	1.7982e+06	1.6434e+06	1.50823e+06	2043467	1.4697e+06	2.1204e+06	1804499	1.5536e+06	1.5906e+06	1.786e+06	1.6777e+06	2.1436e+06	703379	1.8317e+06	2.2927e+06	2006000	1	4.4	38.877	340	0	6.2535	53168000	2
A0A0H2XFZ3	A0A0H2XFZ3	Nitroreductase family protein	SAUSA300_0788	0.913776	0.612964	0.922358	0.694599	1.16999	0.4224	3.79437e+06	3467200	3.198e+06	4.0566e+06	3282701	3.7905e+06	4.3099e+06	3316101	4431099	2654400	3.3079e+06	3779000	2.5071e+06	4.8122e+06	3.4089e+06	3948701	2	10.1	20.677	179	0	7.6154	182450000	27
A0A0H2XHX8	A0A0H2XHX8	Putative membrane protein	SAUSA300_0980	0.913699	0.630602	1.14123	0.589792	1.45336	0.0521883	10966636	1.00202e+07	1.14354e+07	1.4563e+07	9981901	13830004	9088003	8796096	12204007	9060495	7250102	14427005	12628996	12066004	15723009	15900001	1	2.8	50.455	431	0	15.17	365370000	39
A0A0H2XFX5	A0A0H2XFX5	Uncharacterized protein	SAUSA300_2140	0.913323	0.571487	0.726184	0.316651	1.16766	0.16236	3.4965e+06	3.19343e+06	2.31902e+06	3.72883e+06	3.7494e+06	2.7351e+06	4.005e+06	3.3199e+06	2.6163e+06	3.6441e+06	3.1528e+06	2.8804e+06	923856	3606098	3.7092e+06	3871201	5	7.9	76.044	658	0	16.71	237250000	31
Q2FI17	QOX2	Probable quinol oxidase subunit 2	qoxA	0.912573	0.0861096	1.02043	0.711864	1.05225	0.312196	1.09013e+08	9.94826e+07	1.01515e+08	1.04681e+08	103509976	114260064	109269952	103959944	94228008	100259952	102689960	108250064	93605944	98252944	105530008	110259936	15	42.1	41.777	366	0	154.96	16592000000	497
Q2FJ98	RPOB	DNA-directed RNA polymerase subunit beta	rpoB	0.912015	0.0684674	1.0594	0.0935203	1.19	0.0886419	1.15247e+08	105106680	111349992	125076608	121940072	109309976	114490056	105120064	108259936	101940040	109490040	108849936	115710000	117269920	115460000	142499904	63	59.2	133.22	1183	0	323.31	62039000000	2099
Q2FGF0	Y1533	UPF0365 protein	SAUSA300_1533	0.911905	0.294376	0.83158	0.296634	1.0155	0.898098	101576000	9.26276e+07	77027312	9.4063e+07	97539936	109890000	97298064	102279960	94397960	81204960	90205024	86688944	54187968	79272040	94057000	108860016	17	57.1	35.181	329	0	311.4	17601000000	570
A0A0H2XGM0	A0A0H2XGM0	NAD dependent epimerase/dehydratase family protein	SAUSA300_2387	0.911772	0.313916	0.818628	0.0107732	0.902338	0.405485	1.38997e+06	1.26733e+06	1.03747e+06	1.14356e+06	1.2521e+06	1327300	1.5905e+06	1.3045e+06	1.2106e+06	1.2869e+06	953293	1.0789e+06	1080229	1.356e+06	1.1674e+06	907290	1	4.6	31.192	283	0.0087719	1.3538	41026000	1
A0A0H2XEG5	A0A0H2XEG5	Polyribonucleotide nucleotidyltransferase	SAUSA300_0486	0.911313	0.261774	0.865405	0.158906	1.12804	0.0114975	5.4194e+06	4.93877e+06	4.27403e+06	5.57113e+06	5.9265e+06	5.5586e+06	4773099	5.0001e+06	4.6699e+06	5146303	3717401	4.163e+06	4.9417e+06	5.6198e+06	5.5521e+06	5541503	3	22.6	14.812	133	0	9.5593	321430000	28
A0A0H2XID2	A0A0H2XID2	Methionine--tRNA ligase	metS	0.911036	0.10186	0.936682	0.506365	1.09394	0.243995	3.01583e+07	2.74753e+07	2.57357e+07	3.00563e+07	29303996	30970018	30201002	29268994	27888992	25268012	28870992	26530000	21805996	27680018	29708006	32780994	29	47.3	74.901	657	0	321.81	10695000000	642
A0A0H2XJC8	A0A0H2XJC8	Phi77 ORF017-like protein	SAUSA300_1971	0.91067	0.652368	0.736056	0.278362	1.03789	0.63029	4.51993e+06	4.11617e+06	3.02973e+06	4.27213e+06	3.1386e+06	5856903	4564298	4.1674e+06	4559202	3.6219e+06	3.4796e+06	4.1763e+06	1.4333e+06	4.3026e+06	4.4742e+06	4039602	1	7.2	27.861	237	0	30.434	135340000	19
A0A0H2XHC2	A0A0H2XHC2	Glutamate dehydrogenase	gudB	0.910614	0.11957	0.89815	0.460248	1.16431	0.0453706	3.81903e+07	3.47767e+07	31234668	4.04907e+07	36744996	38886000	38940020	36434000	36258992	31637004	34738996	35799008	23166000	40581012	38331980	42558984	16	50.5	45.76	414	0	263.1	5346600000	229
A0A0H2XHR6	A0A0H2XHR6	Putative AMP-binding enzyme	SAUSA300_2542	0.910342	0.23346	0.988975	0.882548	1.15727	0.114525	1.34177e+07	1.22147e+07	1.208e+07	14135664	14322992	12175997	13754005	12423008	13079001	11141993	12464993	12943007	10831993	13113993	13655999	15637000	16	40.6	59.748	532	0	112.27	3315900000	242
Q2FKP7	SYS	Serine--tRNA ligase	serS	0.910247	0.262218	1.11605	0.508352	1.31852	0.0145795	24853326	2.26227e+07	25248008	2.98283e+07	25202988	26193992	23162998	21826012	25452988	20588996	21520000	22371006	31853018	28338010	29521014	31626006	16	43.7	48.639	428	0	138.22	3676800000	225
Q2FHQ4	MURD	UDP-N-acetylmuramoylalanine--D-glutamate ligase	murD	0.910162	0.245154	1.13115	0.0429131	1.24121	0.110954	1.62887e+07	14825330	16769666	1.84013e+07	14575007	17563004	16728003	15321000	15529991	13624999	16238996	16891992	17178010	15228993	19226010	20748988	13	32.7	49.843	449	0	97.668	2424500000	193
A0A0H2XHS8	A0A0H2XHS8	Cardiolipin synthase	SAUSA300_1216	0.91011	0.109126	0.856019	0.389243	1.10531	0.24134	8.3365e+06	7.58713e+06	6.49473e+06	8386165	8453101	8035104	8521300	8.2197e+06	7443201	7098500	7139696	7.9621e+06	4.3824e+06	7.9771e+06	7.8431e+06	9338296	7	14.2	56.365	493	0	30.004	666010000	71
A0A0H2XI92	A0A0H2XI92	1-acyl-sn-glycerol-3-phosphate acyltransferases	SAUSA300_1673	0.910016	0.178493	0.903829	0.649283	1.17164	0.08057	1.59843e+07	1.4546e+07	1.31471e+07	1.70427e+07	14354005	16448000	17151004	14999007	14576009	14063003	16116996	15850008	7.4743e+06	15548007	16541006	19039010	7	34.1	23.074	205	0	37.582	1872000000	152
A0A0H2XIA5;A0A0H2XH25;A0A0H2XG60;A0A0H2XGS6;A0A0H2XHM6	A0A0H2XIA5	Uncharacterized protein	SAUSA300_0295	0.909958	0.531993	0.80754	0.243564	1.24013	0.098699	7.22967e+06	6.5787e+06	5.31256e+06	8.15847e+06	6916602	8558004	6.2144e+06	7.5532e+06	6.8429e+06	5339998	4373197	6.5803e+06	4984198	7.8588e+06	8842396	7774199	2	15.6	15.652	NaN	0	6.3238	316190000	30
A0A0H2XFQ2	A0A0H2XFQ2	Cell-division initiation protein	SAUSA300_0485	0.909912	0.433118	1.00188	0.987252	1.22938	0.143028	4.85677e+06	4.41923e+06	4.42753e+06	5432933	4.1748e+06	5432900	4.9626e+06	4.5982e+06	4903900	3755601	4627299	4.9035e+06	3.7518e+06	4639201	6154496	5505102	2	16.2	15.348	130	0	5.1914	161920000	24
A0A0H2XFR8	A0A0H2XFR8	Putative exonuclease	SAUSA300_1970	0.909839	0.0127567	0.997546	0.966123	1.34374	0.0519169	1.79123e+07	1.62973e+07	16257336	21899334	17926998	18313010	17496998	16457005	16707006	15727998	14855005	16173005	17743998	19608990	20155008	25934004	15	44.5	35.9	310	0	89.165	2486200000	212
Q2FH20	MURG	UDP-N-acetylglucosamine--N-acetylmuramyl-(pentapeptide) pyrophosphoryl-undecaprenol N-acetylglucosamine transferase	murG	0.909487	0.131254	1.02071	0.634023	1.16855	0.208402	19964002	18157002	1.8533e+07	2.12173e+07	19519004	21291002	19082000	19056990	18577006	16837010	18195000	18311994	19091992	17818000	21340994	24492998	14	43	39.696	356	0	67.936	2645000000	199
Q2FIC6	MNHD1	Na(+)/H(+) antiporter subunit D1	mnhD1	0.909341	0.112523	0.724291	0.0248548	1.25929	0.140715	18824996	17118332	12398662	2.1557e+07	18823988	19655994	17995006	17417004	18138990	15799002	12220993	14484991	10490002	21312010	17666004	25693000	3	5.8	54.771	498	0	6.6202	619760000	42
A0A0H2XEA5	A0A0H2XEA5	DNA-3-methyladenine glycosidase	tag	0.909189	0.266543	1.18152	0.0625563	1.25402	0.0166648	2.11833e+06	1925966	2.27557e+06	2.4152e+06	2.172e+06	2.2936e+06	1.8894e+06	1.9874e+06	2.0397e+06	1750799	2.2837e+06	2.0922e+06	2.4508e+06	2.2569e+06	2.4371e+06	2.5516e+06	1	5.4	21.416	186	0	3.9623	65564000	3
A0A0H2XI99	ESXA	ESAT-6 secretion system extracellular protein A	esxA	0.909181	0.394749	1.28236	0.264113	1.07316	0.529245	1.51437e+06	1.37683e+06	1.7656e+06	1.47757e+06	1.7561e+06	1.3509e+06	1.4361e+06	1.3333e+06	1274200	1.523e+06	1.5169e+06	1.4362e+06	2343700	1636999	1.5662e+06	1.2295e+06	1	9.3	11.036	97	0.0010776	2.7992	43099000	1
A0A0H2XF86	A0A0H2XF86	Molybdopterin molybdenumtransferase	moeA	0.909132	0.370239	1.2013	0.0341719	1.2867	0.0163045	3.01207e+07	2.73837e+07	3.2896e+07	3.52347e+07	25940006	33164998	31257010	28234012	29703018	24214012	33564016	31714980	33409020	33903004	37393008	34408020	7	21	45.016	419	0	19.452	1427800000	64
Q2FEF1	IDI2	Isopentenyl-diphosphate delta-isomerase	fni	0.908698	0.477363	0.73738	0.14813	1.02158	0.884036	3.45557e+06	3.14007e+06	2.31542e+06	3.20783e+06	3.0752e+06	3.7226e+06	3.5689e+06	2.539e+06	3.7594e+06	3.1218e+06	2.6066e+06	1.7212e+06	2.61847e+06	2.7928e+06	3.1532e+06	3.6775e+06	1	3.4	38.77	349	0	3.8886	87408000	12
A0A0H2XJH8	A0A0H2XJH8	Peptidase M20 domain-containing protein 2	SAUSA300_2087	0.908664	0.142039	1.06028	0.749046	1.38975	0.0404253	3.2437e+06	2.94743e+06	3125100	4.0962e+06	3274301	3490099	2.9667e+06	3.0348e+06	2.9681e+06	2.8394e+06	2714601	2.5119e+06	4.1488e+06	3.8506e+06	3.5958e+06	4842201	7	17.8	42.958	394	0	25.213	457660000	41
A0A0H2XFE7	A0A0H2XFE7	Glycosyl transferase, group 1 family protein	SAUSA300_0939	0.908648	0.167541	0.989703	0.936085	1.13883	0.311298	20163660	18321664	1.8133e+07	2.08653e+07	19438992	19744992	21306996	19575006	18881990	16507996	20613998	19622994	14162001	17686990	20378012	24531010	20	39.6	57.274	493	0	107.63	4858600000	289
Q2FIC9	MNHG1	Na(+)/H(+) antiporter subunit G1	mnhG1	0.908004	0.394447	0.97151	0.857807	1.08607	0.325419	2.28707e+06	2.07667e+06	2.0175e+06	2.2554e+06	2.2516e+06	1.9454e+06	2.6642e+06	2.1286e+06	1.9323e+06	2.1691e+06	2.2098e+06	2415301	1427407	2.2276e+06	2.5138e+06	2.0248e+06	2	11.9	12.818	118	0.0070493	1.8344	109420000	4
A0A0H2XJ76	A0A0H2XJ76	Malonyl CoA-acyl carrier protein transacylase	fabD	0.907873	0.161983	1.16933	0.407738	1.3981	0.0184009	1.95817e+07	1.77777e+07	2.0788e+07	2.4855e+07	20146990	20899998	17698008	17331006	18614990	17387004	17454002	17662010	27248016	21622010	25127996	27815016	7	34.7	33.635	308	0	65.458	1702600000	112
A0A0H2XDS1	A0A0H2XDS1	ADP-dependent (S)-NAD(P)H-hydrate dehydratase	nnrD	0.907838	0.451825	0.896918	0.403192	1.1834	0.309189	4.73987e+06	4.30303e+06	3.85947e+06	5.0922e+06	4425502	5445002	4349102	4.4131e+06	4912901	3.5831e+06	4.014e+06	4.2378e+06	3326600	4027401	5.3455e+06	5.9037e+06	1	4.7	30.172	276	0	4.5281	140900000	20
A0A0H2XKI8	A0A0H2XKI8	Aminotransferase, class V	SAUSA300_1579	0.907684	0.639223	0.823241	0.567291	1.50045	0.135669	1.8229e+06	1.65462e+06	1.36215e+06	2.48267e+06	2.0756e+06	1.6933e+06	1.6998e+06	2.0346e+06	1.8831e+06	1046150	1.4394e+06	1.9352e+06	711844	1.9149e+06	2.5088e+06	3.0243e+06	2	7.6	42.484	380	0.0069583	1.7238	62376000	9
A0A0H2XFL4	A0A0H2XFL4	Glycerophosphoryl diester phosphodiesterase family protein	SAUSA300_1020	0.907683	0.0362571	0.972185	0.580082	1.0966	0.0295945	6.8178e+06	6.1884e+06	6.01627e+06	6.7862e+06	6.9422e+06	6.4814e+06	7.0298e+06	6.0852e+06	6.0698e+06	6.4102e+06	6.2962e+06	6.2638e+06	5488801	6615397	6674397	7.0688e+06	7	23.1	34.733	308	0	15.987	879620000	74
Q2FG96	SYH	Histidine--tRNA ligase	hisS	0.907595	0.0874952	0.881179	0.403962	1.1587	0.314029	2.49193e+07	2.26167e+07	1.99293e+07	26205992	24227014	25376984	25153988	23774986	23363988	20711002	23166000	22092988	14529007	22266992	24328986	32021998	10	27.4	48.282	420	0	120.03	3288400000	210
A0A0H2XDU2	A0A0H2XDU2	Na/Pi cotransporter family protein	SAUSA300_0107	0.907407	0.147314	0.798726	0.31687	1.16314	0.176882	1.70747e+07	1.54937e+07	1.23752e+07	1.80213e+07	17609992	17822004	15792006	16366007	15775000	14340007	14164997	15821995	7.1386e+06	15487998	18170000	20405996	4	9.8	60.647	553	0	73.122	1612500000	135
A0A0H2XDE4	A0A0H2XDE4	Transcriptional regulator, MarR family	SAUSA300_0672	0.907027	0.375598	1.25757	0.0309901	1.24291	0.19479	3.94343e+07	3.5768e+07	4.49807e+07	44456352	38264992	44057004	35981020	35500008	40725000	31079000	44479028	45870980	44592016	34831016	48382012	50156028	8	49	17.089	147	0	114.21	4127500000	165
A0A0H2XIG7	A0A0H2XIG7	Uncharacterized protein	SAUSA300_1181	0.907026	0.561012	1.04144	0.785464	1.00191	0.983989	5.8066e+06	5.26673e+06	5.485e+06	5.27677e+06	6806396	4.3889e+06	6.2245e+06	6.0614e+06	4529900	5.2089e+06	6.1374e+06	6.0413e+06	4.2763e+06	5.5468e+06	5003602	5279899	8	30.6	29.875	265	0	19.05	857380000	69
Q2FH96	GUAC	GMP reductase	guaC	0.905421	0.214816	1.18738	0.0115365	1.32507	0.14847	3.3975e+06	3.07617e+06	3.65257e+06	4.07613e+06	3.7729e+06	3.2442e+06	3175400	3054400	3.2757e+06	2.8984e+06	3.5324e+06	3647000	3.7783e+06	3135498	4.0567e+06	5.0362e+06	3	8	36.116	325	0	7.2403	286230000	26
A0A0H2XH62	A0A0H2XH62	D-lactate dehydrogenase	ddh	0.905336	0.0901788	1.03119	0.374276	1.29922	0.0108824	1.10327e+07	9.98826e+06	10299799	1.2977e+07	11251995	11590996	10254996	9838397	10465996	9660400	10497994	9912399	10489004	11841001	13969997	13119994	7	19.1	39.231	351	0	30.882	1020700000	57
A0A0H2XFH8	A0A0H2XFH8	Pyruvate dehydrogenase E1 component, beta subunit	pdhB	0.905219	0.182088	0.83313	0.0411107	1.00059	0.994738	113806648	1.0302e+08	8.5829e+07	103080992	107939952	126939952	106540040	101659968	105419984	101979944	94870008	87207952	75409024	111519984	111869960	85853032	18	68.9	35.246	325	0	256.02	20773000000	654
A0A0H2XI39	A0A0H2XI39	Uncharacterized protein	SAUSA300_2144	0.904416	0.646242	0.971362	0.886655	1.08429	0.495851	2.86483e+07	2.591e+07	2.5168e+07	2.8094e+07	19086996	36216016	30642000	26751010	29332020	21647008	28506992	30424984	16572001	24414986	30256992	29610018	4	26.9	21.157	182	0	43.039	2057000000	132
A0A0H2XHV2	A0A0H2XHV2	Glycine betaine transporter opuD	opuD	0.904317	0.106724	0.93646	0.624422	1.05067	0.514001	3.06707e+07	27735994	25973658	2.91413e+07	29321008	29890018	32800980	28712984	25903988	28591010	26728984	31097988	20094002	29413996	26004010	32005998	6	8	60.471	548	0	75.845	2464900000	129
A0A0H2XFJ4	A0A0H2XFJ4	Uncharacterized protein	SAUSA300_2004	0.904203	0.127328	1.04127	0.510213	0.962877	0.864895	1.89637e+06	1.7147e+06	1.78547e+06	1.65105e+06	2.0381e+06	1.8174e+06	1.8336e+06	1.5903e+06	1.7655e+06	1.7883e+06	1.714e+06	1.9363e+06	1.7061e+06	1.8002e+06	2160501	992437	1	4.1	24.536	220	0	3.0713	57287000	5
Q2FFZ8	MURC	UDP-N-acetylmuramate--L-alanine ligase	murC	0.903375	0.516857	1.20196	0.297107	0.900064	0.238094	44653676	4.0339e+07	48486012	36307676	51934020	33597000	48430008	43863004	35990012	41164004	39199008	45508008	60751020	39664012	33662004	35597012	13	34.3	49.188	437	0	147.52	4598400000	257
A0A0H2XI24	A0A0H2XI24	Aminopeptidase PepS	pepS	0.903149	0.000951909	1.12693	0.471783	1.16968	4.10035e-05	1.175e+07	1.0612e+07	11959000	1.24127e+07	11542993	11958995	11748004	10664997	10510006	10660993	10082995	10449004	15345001	12407004	12282008	12549008	14	32.3	46.834	415	0	160.95	2426100000	236
Q2FG83	OBG	GTPase Obg	obg	0.902798	0.0884521	1.10786	0.410092	1.32365	0.0652935	22822006	2.06037e+07	2.2826e+07	2.7272e+07	23616000	23843008	21007010	20095010	20347994	21368014	20148988	20741994	27587004	23106996	26611006	32097994	11	32.3	47.235	430	0	78.213	1908700000	119
A0A0H2XHX1	A0A0H2XHX1	Putative teichoic acid biosynthesis protein B	SAUSA300_0247	0.902792	0.101896	0.9233	0.491049	1.14438	0.113539	2.7203e+07	2.45587e+07	2.2675e+07	28104322	26161010	26908998	28539008	25935994	25206986	22532986	24844012	25028994	18151992	25335986	28951986	30024994	7	13.1	66.086	564	0	19.305	1509100000	108
Q2FHK6	ACP	Acyl carrier protein	acpP	0.902457	0.586498	2.24399	0.377776	1.59296	0.228709	1.87883e+07	16955664	38048342	27009674	24352992	16826996	15185004	14955010	16548990	19362992	15114002	18539000	80492024	16140004	24903994	39985024	4	50.6	8.5493	77	0	8.3887	1010500000	73
A0A0H2XE83	A0A0H2XE83	PTS system, sucrose-specific IIBC component	SAUSA300_2324	0.902107	0.279514	1.10556	0.270073	1.18585	0.163143	1.45057e+07	1.30857e+07	1.4467e+07	15517664	14050998	15279007	14187000	15212010	11852999	12191993	14344994	14265995	14790003	13648996	16215997	16687999	4	11.5	51.218	480	0	41.668	705420000	45
Q2FHD8	GLPD	Aerobic glycerol-3-phosphate dehydrogenase	glpD	0.902025	0.00883295	1.00163	0.963433	1.1272	0.0428959	1.08153e+08	9.7557e+07	97716008	109966656	109020024	105749984	109689984	97071032	94609984	100990040	94270000	102990032	95887992	107119960	105269992	117510016	25	46.7	62.387	557	0	323.31	32467000000	1078
A0A0H2XHA2	A0A0H2XHA2	Staphylococcal accessory regulator	SAUSA300_0114	0.901861	0.0126429	0.989694	0.938433	1.07446	0.530282	9.18157e+07	82805000	81951652	8.8971e+07	92898040	88599016	93949992	82440952	85231024	80743024	96248952	87641968	61964036	75936960	85015960	105960040	9	36.4	29.889	250	0	87.085	6756100000	280
A0A0H2XIR0	A0A0H2XIR0	Alcohol dehydrogenase, zinc-containing	SAUSA300_2147	0.90168	0.37439	0.905647	0.512879	1.33017	0.0778521	6.0354e+06	5.442e+06	4.92853e+06	7238799	7.177e+06	5416097	5513099	5.1777e+06	5.7372e+06	5411101	5802797	5.4323e+06	3.5505e+06	6770103	6248998	8697296	9	38.7	36.266	333	0	47.757	792910000	67
Q2FJB2	SYE	Glutamate--tRNA ligase	gltX	0.901605	0.0486764	0.834223	0.203121	1.05963	0.194776	2.37513e+07	2.14143e+07	1.78643e+07	2.26913e+07	24916014	23540004	22797998	22442012	20528004	21272994	18940994	21142002	13510004	23891002	21985006	22198008	19	45.9	56.288	484	0	177.89	4638000000	283
A0A0H2XDZ4	A0A0H2XDZ4	Cytosol aminopeptidase	ampA	0.901249	0.137774	0.948759	0.374865	1.232	0.0248186	7.3039e+06	6.58263e+06	6.24533e+06	8109834	7.6891e+06	6.5977e+06	7624903	6.7233e+06	6768098	6256504	6.0705e+06	5843198	6822297	7435903	8060597	8833002	7	18.7	54.128	491	0	34.293	685700000	63
A0A0H2XHQ5	A0A0H2XHQ5	Uncharacterized protein	SAUSA300_1223	0.900878	0.0955557	0.824896	0.200338	1.15551	0.413251	1.05244e+07	9.48123e+06	7.82103e+06	1.09557e+07	10831005	10760000	9982296	9915505	9837396	8690802	8117201	9401598	5.9443e+06	11473007	8020002	13374002	6	29.6	32.851	284	0	21.727	567730000	34
A0A0H2XKH0	A0A0H2XKH0	Uncharacterized protein	SAUSA300_1797	0.90051	0.511446	1.20637	0.229193	1.13277	0.535174	6.35673e+07	5.7243e+07	6.9056e+07	6.4843e+07	55471984	73968008	61261964	50995972	70986968	49745996	61374972	77578016	68215032	47448992	76436048	70644024	8	63	17.798	154	0	103.5	5999500000	191
Q2FF01	PYRG	CTP synthase	pyrG	0.900478	0.0258804	1.20439	0.136458	1.26548	0.00741342	5.44973e+07	49073660	59103688	6.21017e+07	55763016	53099020	54629992	49527996	51179008	46513976	52175028	55809996	69326040	57684984	64157980	64462020	22	47.2	59.991	536	0	155.93	9837600000	343
A0A0H2XGS8	A0A0H2XGS8	Uncharacterized protein	SAUSA300_1792	0.900458	0.210638	0.985268	0.830957	1.06867	0.473782	22941666	20658006	2.03537e+07	2.20767e+07	23252006	21199996	24372996	21929008	21826012	18218998	20404998	21270014	19385994	20901988	20619996	24708010	32	41	114.42	978	0	323.31	6350000000	406
A0A0H2XE54	A0A0H2XE54	Uncharacterized protein	SAUSA300_1552	0.900031	0.193032	0.886317	0.703294	1.03894	0.781986	3.0893e+06	2.78047e+06	2.46437e+06	2.88873e+06	3388002	3.0609e+06	2819000	2562800	2892100	2886500	3.1401e+06	3.3145e+06	938522	2.6166e+06	3.5819e+06	2.4677e+06	3	16	22.463	194	0	11.908	206390000	27
Q2FH82	PLSY	Glycerol-3-phosphate acyltransferase	plsY	0.899726	0.482934	0.873447	0.162718	1.15336	0.167819	1.7123e+07	1.5406e+07	13456329	1.77687e+07	15208993	21050992	15109008	17319004	15158006	13740991	12604993	14223001	13540993	16752990	19653994	16899006	1	6.9	22.263	202	0	25.844	487350000	25
A0A0H2XDP9	A0A0H2XDP9	ABC transporter, ATP-binding protein	SAUSA300_2357	0.899672	0.309982	1.10284	0.540174	1.26752	0.388171	4.47367e+06	4.02483e+06	4.43873e+06	5.10157e+06	4.631e+06	4943301	3.8467e+06	4.4121e+06	3.7039e+06	3.9585e+06	4.0185e+06	3.7068e+06	5.5909e+06	3.0567e+06	5451398	6.7966e+06	1	3.7	27.241	243	0.0050813	1.97	129740000	9
Q2FDW8	PTU3C	PTS system glucoside-specific EIICBA component	glcB	0.899212	0.0736203	0.927501	0.55577	1.10722	0.341562	143336656	1.2889e+08	1.19546e+08	1.4271e+08	148730048	144400000	136879920	137930080	127630064	121110080	132099944	134370064	92166968	124760056	138300032	165069920	17	27.3	74.415	688	0	135.68	12126000000	506
Q2FIF6	Y822	UPF0051 protein	SAUSA300_0822	0.899049	0.102451	0.955822	0.429184	1.14327	0.0766219	31731664	2.85283e+07	2.7268e+07	3.26157e+07	29936010	34513992	30744990	28449988	29536006	27599006	28451982	28720006	24632016	30012016	32220998	35614004	16	39.8	52.531	465	0	161.18	5914800000	373
Q2FDY9	F16PC	Fructose-1,6-bisphosphatase class 3	fbp	0.898465	0.22761	0.880592	0.406157	1.02152	0.821929	9.89647e+06	8.89163e+06	7829901	9.08297e+06	9723994	9765401	10200004	10072003	8917696	7.6852e+06	8684898	8801703	6003102	9461299	9502303	8.2853e+06	17	29.2	76.174	654	0	128.44	1865300000	157
A0A0H2XIV7	A0A0H2XIV7	Ornithine carbamoyltransferase	arcB	0.898181	0.0229591	0.84227	0.0100339	1.16321	0.0138379	3.17687e+06	2.8534e+06	2.40333e+06	3.3191e+06	3112600	3.3243e+06	3.0937e+06	2.9071e+06	2.9027e+06	2750401	2.5676e+06	2.3441e+06	2.2983e+06	3.1279e+06	3456299	3.3731e+06	1	3.6	37.762	336	0	8.3597	130230000	16
Q2FHJ7	RL19	50S ribosomal protein L19	rplS	0.897772	0.0952079	0.92138	0.688104	1.3415	0.00730511	204346672	1.83457e+08	1.69033e+08	246106720	219529968	195630000	197880048	176060112	179320000	194989888	216430016	184820032	105849992	228169936	244090128	266060096	8	50.9	13.362	116	0	36.486	23644000000	349
A0A0H2XFT6	A0A0H2XFT6	UDP-N-acetylglucosamine 1-carboxyvinyltransferase	murA	0.89753	0.203185	0.933003	0.695265	1.01715	0.831257	21281004	1.91003e+07	17820666	1.9428e+07	19734006	22133010	21975996	19996000	20595012	16710010	19637008	21477990	12347000	19395992	20804996	18083008	14	42.2	45.074	419	0	150.76	3370300000	234
A0A0H2XDU9	A0A0H2XDU9	Uncharacterized protein	SAUSA300_0981	0.896864	0.181069	0.88746	0.334463	1.06166	0.373133	19672992	1.7644e+07	15658334	1.8732e+07	18179996	20395990	20442990	18473992	18820008	15637992	15814006	18183000	12977996	17923990	19165990	19106006	9	27.7	44.767	390	0	62.739	2480300000	167
A0A0H2XFY8	A0A0H2XFY8	GTP cyclohydrolase 1 type 2 homolog	SAUSA300_1519	0.896836	0.0714628	0.980494	0.833468	1.20943	0.0635789	5.985e+06	5.36757e+06	5.26287e+06	6.4917e+06	6.075e+06	5640401	6239603	5529501	5564298	5008897	5.2824e+06	4.5073e+06	5998897	5703698	6736096	7.0353e+06	4	10.1	41.152	366	0	18.269	402380000	31
A0A0H2XGW9	A0A0H2XGW9	Deoxynucleoside kinase family protein	SAUSA300_0542	0.896454	0.319337	1.0234	0.793243	1.18869	0.368201	2.13583e+06	1.91468e+06	1.95949e+06	2.27597e+06	2.1016e+06	1.9581e+06	2347800	2221301	1.827e+06	1695733	1.9159e+06	2.0035e+06	1.95906e+06	2.1655e+06	1.7859e+06	2876500	1	6.3	24.153	205	0.0069513	1.7236	60451000	1
A0A0H2XJ22	A0A0H2XJ22	Sortase	srtA	0.895962	0.314548	0.764166	0.438052	1.23671	0.193857	7.52484e+06	6.74197e+06	5.15198e+06	8.33787e+06	6809402	7.7458e+06	8019302	7228701	7.3998e+06	5597397	7.855e+06	5743098	1.85784e+06	7571702	7412895	10029005	3	24.3	23.541	206	0	16.631	584080000	72
A0A0H2XEA7	A0A0H2XEA7	Signal peptidase I	spsB	0.89591	0.156632	0.887114	0.429603	1.13507	0.0192409	1.90733e+07	1.7088e+07	15159001	19396006	17505004	20863004	18852008	16596997	18263010	16404003	16943996	17591006	10942001	19197004	19303004	19688010	5	36.1	17.598	155	0	38.947	1504600000	65
A0A0H2XDH0	A0A0H2XDH0	PTS system, arbutin-like IIBC component	glvC	0.895717	0.477676	1.22123	0.496347	1.47214	0.0498038	2.67383e+06	2.395e+06	2.92483e+06	3.52577e+06	2361900	3.1883e+06	2471301	2.5404e+06	2.7268e+06	1.9178e+06	1.8584e+06	4.1473e+06	2.7688e+06	3.0301e+06	4.1376e+06	3409602	1	1.7	59.329	534	0.0070352	1.8276	80705000	11
A0A0H2XHC4	A0A0H2XHC4	2,3-bisphosphoglycerate-independent phosphoglycerate mutase	gpmI	0.895623	0.0101218	0.974011	0.337309	0.949472	0.241989	6.03327e+07	54035324	52630992	5.1305e+07	61592004	58399004	61006964	53811024	52496976	55797972	52667988	54104000	51120988	53572020	47876980	52466032	13	28.9	56.423	505	0	130.28	4863600000	237
Q2FJ88	ARAB	Ribulokinase	araB	0.895077	0.115341	1.07655	0.538614	1.10848	0.813306	5127268	4589302	4.9406e+06	5.08714e+06	5.1654e+06	4758802	5.4576e+06	4.4695e+06	4.3631e+06	4935302	4317199	4591497	5.9131e+06	1.32401e+06	5.9813e+06	7956099	1	2.6	61.01	545	0.0070423	1.8337	147910000	3
Q2FFK2	FTN	Bacterial non-heme ferritin	ftnA	0.895011	0.137014	0.990573	0.730598	1.25221	0.0104122	1.83703e+07	1.64417e+07	1.62867e+07	2.05883e+07	18127004	20177004	16807008	15768994	16650997	16904996	16739994	16196992	15922993	18996994	20898008	21870004	5	26.5	19.588	166	0	82.089	1486800000	92
A0A0H2XH43	A0A0H2XH43	Catabolite control protein A	ccpA	0.894754	0.238419	1.11567	0.0276364	1.25519	0.0762792	1.1258e+07	1.00731e+07	1.12383e+07	1.26437e+07	12819998	10037999	10915993	10051996	9666404	10501006	11728001	10961997	11025003	11059002	12230998	14640999	10	31	36.06	329	0	100.55	1441600000	117
A0A0H2XFW2	A0A0H2XFW2	Uncharacterized protein	SAUSA300_1652	0.894659	0.435531	0.707051	0.335894	0.996181	0.974393	8.9654e+06	8.02097e+06	5.67123e+06	7.99033e+06	10922995	8603597	7.3696e+06	8.2868e+06	7374899	8401205	7922898	7668201	1.4226e+06	6.7993e+06	9602602	7569100	7	56.9	15.226	137	0	40.01	902840000	78
Q2FEX1	GLMM	Phosphoglucosamine mutase	glmM	0.894546	0.0781129	1.00353	0.942208	1.18784	0.0221783	2.71177e+07	24257992	24343670	2.88147e+07	27924004	28036016	25392992	25184002	22550986	25038988	24631006	22997006	25402998	26986986	29544988	29911996	13	32.4	49.265	451	0	87.978	3134700000	191
Q2FIB3	G6PI	Glucose-6-phosphate isomerase	pgi	0.894421	0.339862	1.04822	0.495523	1.04921	0.407766	5.08437e+07	4.54757e+07	47668660	4.77137e+07	57852016	42438016	52241012	49604992	43726016	43096028	46227984	51746984	45031012	50141972	47036024	45963012	21	57.8	49.808	443	0	323.31	11937000000	581
A0A0H2XHQ2	A0A0H2XHQ2	Thioredoxin reductase	trxB	0.893893	0.258131	1.03751	0.552216	1.24716	0.145239	1.42247e+07	1.27153e+07	1.31923e+07	1.5858e+07	13845005	16006999	12821998	12062000	14029002	12055002	13324004	12563001	13690001	13004996	15985998	18582998	12	47.3	33.616	311	0	123.56	2346700000	175
Q2FKQ0	GYRA	DNA gyrase subunit A	gyrA	0.893622	0.113583	1.05593	0.411735	1.04962	0.450374	18434338	1.64733e+07	17394658	1.72907e+07	18752006	17480004	19071004	16137998	18068002	15214001	18031992	16292994	17858988	16415002	17310992	18145994	24	33.3	99.375	887	0	185.7	4748500000	308
A0A0H2XG72	A0A0H2XG72	D-serine/D-alanine/glycine transporter	SAUSA300_1642	0.893274	0.488367	0.651391	0.128823	1.21799	0.198165	8.44157e+06	7.54063e+06	4.9119e+06	9.18443e+06	8733996	9800205	6790496	7.0093e+06	9090899	6521697	5990203	6.0908e+06	2.6547e+06	7.8006e+06	10215996	9536699	1	3.8	50.48	453	0	30.678	423400000	61
A0A0H2XIW1	A0A0H2XIW1	Oligoendopeptidase F	pepF	0.893136	0.286663	0.985852	0.654305	0.944247	0.113154	4.1785e+07	3.73197e+07	3.67917e+07	3.5239e+07	47778972	35260008	42315992	37894012	36947008	37118024	38331016	37267996	34775984	33395022	36769000	35552988	21	37.5	69.819	602	0	252.89	7738500000	483
Q2FIT5	SAES	Histidine protein kinase SaeS	saeS	0.893011	0.374189	0.906131	0.605883	1.18093	0.178351	8.2317e+06	7.351e+06	6.66097e+06	8.68103e+06	6.7452e+06	8577498	9372396	7646203	7873799	6533002	7918500	7725705	4.3387e+06	7.5518e+06	8520895	9970400	7	27.1	39.741	351	0	55.923	843880000	74
A0A0H2XIT5	A0A0H2XIT5	PTS system, trehalose-specific IIBC component	treP	0.892814	0.118696	0.963026	0.695278	1.14157	0.157965	9.203e+07	8.21657e+07	7.91277e+07	9.37977e+07	87993056	93371968	94725008	88623032	84455048	73419000	79246992	88782056	69354000	85649984	93023032	102719968	8	18.1	50.937	475	0	293.42	10281000000	299
Q2FHT7	MUTS2	Endonuclease MutS2	mutS2	0.892738	0.167621	0.985476	0.868381	1.0145	0.800003	8.62213e+06	7697301	7.5855e+06	7.80893e+06	8531299	9347597	7.9875e+06	8368802	7.6759e+06	7.0472e+06	6.7298e+06	7548903	8477802	7528899	7829402	8.0685e+06	5	8.3	88.66	782	0	33.74	540560000	63
Q2FHH9	RRF	Ribosome-recycling factor	frr	0.892655	0.177549	1.31339	0.440083	1.43427	0.185623	3.0652e+06	2.73617e+06	3.59367e+06	3.9244e+06	3.1106e+06	2943800	3.1412e+06	2.7036e+06	2.4215e+06	3.0834e+06	2529201	2.6948e+06	5556998	3.0104e+06	3.4196e+06	5343197	3	20.7	20.353	184	0	15.229	160330000	2
Q2FDF0	RSMG	Ribosomal RNA small subunit methyltransferase G	rsmG	0.892554	0.441166	1.15031	0.197654	1.23423	0.34292	7.7791e+06	6.94327e+06	7.9869e+06	8.5696e+06	9340198	6013301	7983800	7211500	6.6664e+06	6951897	7.9782e+06	6.8521e+06	9130395	5.697e+06	9228805	10782999	7	32.6	27.359	239	0	27.995	610260000	40
A0A0H2XJ64	A0A0H2XJ64	Uncharacterized protein	SAUSA300_2328	0.892546	0.103346	0.992877	0.942528	1.04827	0.748906	1.10367e+07	9.85074e+06	9.78057e+06	1.03262e+07	11560006	10474994	11074994	8921199	10420007	10211000	11188994	9678501	8474205	8.0717e+06	10315001	12592001	5	34.7	13.34	118	0	23.171	1269200000	113
A0A0H2XG19	A0A0H2XG19	Penicillin-binding protein 4	pbp4	0.892424	0.175074	0.877827	0.595054	1.20715	0.175979	5.9381e+06	5.2993e+06	4.65187e+06	6.39707e+06	5536699	5.9044e+06	6.3732e+06	5.5058e+06	5689998	4702098	5687501	5.7775e+06	2.4906e+06	5622198	6000301	7.5687e+06	6	19.3	48.261	431	0	20.23	578830000	66
Q2FHG4	PNP	Polyribonucleotide nucleotidyltransferase	pnp	0.89211	0.215133	1.07973	0.427146	1.1456	0.00537567	26833004	2.3938e+07	2.58467e+07	2.74233e+07	30628998	24494002	25376012	23981000	23136004	24697004	24159014	23332996	30047986	27762002	26537016	27971004	24	41.7	77.361	698	0	215.06	8966800000	466
A0A0H2XJW3	A0A0H2XJW3	Sucrose-6-phosphate hydrolase	scrB	0.891455	9.77305e-05	1.08667	0.40436	1.35452	0.0278649	1.48327e+07	13222665	1.43687e+07	1.79103e+07	14922008	14745001	14831005	13098000	13395998	13173997	12423008	14046001	16637002	16235003	16837010	20658988	13	27.3	57.927	494	0	87.648	2735200000	226
Q2FGB5	URK	Uridine kinase	udk	0.89134	0.237053	1.09851	0.589088	1.1744	0.163927	6.03873e+06	5.38257e+06	5.91283e+06	6.3213e+06	5.9471e+06	6.562e+06	5.6071e+06	4.8693e+06	5152103	6126302	5.4621e+06	4.7723e+06	7.5041e+06	5580100	6.436e+06	6947799	5	33.3	23.505	207	0	26.653	584040000	45
Q2FK15	TARI1	Ribitol-5-phosphate cytidylyltransferase 1	tarI1	0.891073	0.143012	1.19496	0.207794	1.3351	0.0612038	6.0701e+08	5.4089e+08	646343424	7.2214e+08	632669760	650249728	538110208	520089792	550310016	552269888	547240320	611519936	780270016	589079936	754319552	823019904	9	36.6	26.656	NaN	0	25.222	18260000000	178
Q2FEG1	LYRA	Lysostaphin resistance protein A	lyrA	0.890954	0.0807939	1.12971	0.0487487	1.2634	0.0815783	3.02567e+07	2.69573e+07	30453994	3.4058e+07	29021004	32803018	28946016	26731988	28139992	25999988	28447996	30768980	32145006	30008010	32244008	39922008	8	27.4	46.785	419	0	38.127	1923500000	78
A0A0H2XF16	A0A0H2XF16	Multidrug resistance protein A, drug resistance transporter	SAUSA300_2299	0.890564	0.241112	1.12453	0.00410866	1.27399	0.0665288	2.52477e+07	2.24847e+07	25284678	2.86453e+07	23772000	29165010	22805986	23008988	22628008	21817010	24726016	25301006	25827012	23863002	30233000	31840008	8	33	23.024	215	0	48.295	2464900000	138
A0A0H2XEF6	A0A0H2XEF6	Purine nucleoside phosphorylase DeoD-type	deoD	0.89053	0.408259	0.975017	0.936074	0.632582	0.0578929	1.38547e+07	1.2338e+07	1.20298e+07	7.8048e+06	15614998	10977007	14972003	13834009	11918998	11260998	16218999	14850999	5019298	10722000	7189396	5502999	7	43.6	25.908	236	0	105.7	1972700000	202
A0A0H2XF10	A0A0H2XF10	Glycosyl transferase, group 2 family protein	SAUSA300_0252	0.890335	0.0922522	1.346	0.303831	1.23728	0.253594	3.45293e+07	30742658	4.13797e+07	3.80373e+07	37201000	33768980	32618014	31976984	31550000	28700990	32660000	32170982	59308024	32444988	32877000	48790028	24	50	66.313	574	0	206.66	7183300000	433
Q2FJ29	SYR	Arginine--tRNA ligase	argS	0.890216	0.0709863	1.02746	0.877436	1.0848	0.128243	1.86517e+07	1.6604e+07	17060001	1.8012e+07	19581994	18619002	17753994	16648003	17709008	15455005	14736991	14005004	22438008	17932000	17462010	18642006	19	49.2	62.381	553	0	229.42	3011800000	175
Q2FJ60	Y565	UPF0382 membrane protein	SAUSA300_0565	0.889811	0.758645	1.05591	0.890331	1.29554	0.291229	1.40162e+06	1.24718e+06	1.3169e+06	1.61577e+06	1.8533e+06	673963	1.6776e+06	1.30298e+06	715451	1.7231e+06	1.7758e+06	1.5992e+06	575705	1.7563e+06	1.4736e+06	1617399	1	9	13.065	122	0.0021277	2.6803	47818000	1
A0A0H2XIU2	A0A0H2XIU2	Monooxygenase family protein	SAUSA300_2255	0.889717	0.202477	1.02096	0.810529	1.06101	0.592798	11815001	10512003	1.07324e+07	1.11533e+07	10985006	12626993	11833004	10799006	11576998	9160005	9769094	11274003	11154005	11174004	12605993	9679896	9	32.9	41.89	374	0	57.763	1504700000	150
Q2FF16	UPP	Uracil phosphoribosyltransferase	upp	0.889618	0.123108	1.06918	0.095101	1.04985	0.21578	3.5202e+07	31316332	3.34827e+07	3.28773e+07	35427992	38388020	31789998	30881010	30606006	32461980	32755002	32593012	35100012	32139992	34651980	31840008	10	50.7	23.05	209	0	89.776	3786700000	167
A0A0H2XKG5	A0A0H2XKG5	GTP pyrophosphokinase	SAUSA300_1590	0.889566	0.0294944	0.99046	0.894369	1.09673	0.568026	8.47653e+06	7.54044e+06	7468500	8.26983e+06	8716300	8066599	8646701	7.8871e+06	7219704	7514500	8092203	7.767e+06	6.5463e+06	6.8738e+06	7367697	10567996	14	23.8	84.508	736	0	48.068	1276500000	95
A0A0H2XHZ5	A0A0H2XHZ5	Fructose bisphosphate aldolase	fba	0.889374	0.267726	1.02793	0.690359	1.05137	0.47351	170936640	1.52027e+08	156273344	159836672	196150032	169009936	147649952	158460048	153950080	143669904	138489952	165029984	165300096	142570000	165029984	171910032	9	54.9	30.836	286	0	131.52	11263000000	354
Q2FG38	ACCA	Acetyl-coenzyme A carboxylase carboxyl transferase subunit alpha	accA	0.889291	0.386503	1.15297	0.0584764	1.26447	0.534778	9.82573e+07	87379368	1.00746e+08	1.10489e+08	103369936	113200032	78201952	79166048	91695032	91277024	104440040	94788016	103010048	75807968	77538032	178119936	5	17.8	35.07	314	0	28.852	3398500000	60
Q2FEZ3	PDP	Pyrimidine-nucleoside phosphorylase	pdp	0.8891	0.110935	1.0864	0.304574	1.31586	0.0246283	1.03667e+07	9.21703e+06	1.00134e+07	12128336	11210004	10345006	9545100	9778902	8785601	9086598	10342995	8832103	10864995	11210004	11506000	13669004	11	38.1	46.308	433	0	90.774	1567700000	120
Q2FG82	RL27	50S ribosomal protein L27	rpmA	0.888708	0.28276	1.45667	0.350919	1.56514	0.046872	38394672	34121650	4.9704e+07	5.34053e+07	36206012	44494024	34483980	31461986	34155976	36746988	36568008	33512004	79031984	42399992	52543984	65272000	2	19.1	10.315	94	0	4.9801	1923600000	63
A0A0H2XKP3	A0A0H2XKP3	TraD	traD	0.887464	0.135816	0.949406	0.313918	1.08452	0.342957	2.87377e+06	2.55037e+06	2.42133e+06	2.76593e+06	3.1364e+06	2662600	2.8223e+06	2.5479e+06	2.3721e+06	2.7311e+06	2.4712e+06	2.3362e+06	2.4566e+06	2.7836e+06	2.4601e+06	3.0541e+06	3	14.5	26.897	228	0	15.114	209840000	15
A0A0H2XE91	A0A0H2XE91	Uncharacterized protein	SAUSA300_2330	0.887403	0.0735573	0.879432	0.189078	0.929505	0.135765	6910467	6.13237e+06	5.393e+06	5.70007e+06	6.3863e+06	7479502	6.8656e+06	6193398	6.2001e+06	6003602	6.1446e+06	5.4864e+06	4.548e+06	5.9081e+06	5.9373e+06	5.2548e+06	4	38	14.007	121	0	25.62	516660000	35
Q2FF36	YIDC	Membrane protein insertase YidC	yidC	0.887276	0.0484662	0.912105	0.331008	1.02564	0.714628	4.3614e+07	38697676	3.52963e+07	3.969e+07	42066988	44718004	44057004	41512024	36125016	38455988	36878976	38890012	30120016	39407996	36395004	43267008	5	11	33.581	290	0	38.377	2563500000	126
Q2FJC0	PDXT	Pyridoxal 5-phosphate synthase subunit PdxT	pdxT	0.887256	0.355943	1.15144	0.309214	1.07672	0.508443	16124997	1.4307e+07	1.64737e+07	15404669	18474994	13723998	16175999	13435994	13037998	16447000	17194006	18670002	13557007	16056999	16833004	13324004	7	47.3	20.63	186	0	39.881	1369400000	104
Q2FER1	IF1	Translation initiation factor IF-1	infA	0.886923	0.539294	0.977612	0.923181	0.778909	0.466618	2.97023e+06	2.63437e+06	2.57539e+06	2.05193e+06	3.2377e+06	2.3168e+06	3356202	2.1451e+06	2379401	3.3786e+06	2.991e+06	3.0246e+06	1.71057e+06	2.5119e+06	2.8158e+06	828093	1	22.2	8.2796	72	0.0042373	2.5931	102780000	8
A0A0H2XFD2	A0A0H2XFD2	Uncharacterized protein	SAUSA300_0761	0.886788	0.248232	0.921109	0.383276	1.18745	0.130773	8.37287e+06	7424963	6.8392e+06	8.8168e+06	7.8701e+06	8073801	9174706	8557495	6704998	7012396	6881204	7.1155e+06	6520904	7.9078e+06	9168401	9374205	2	15.1	17.242	152	0	23.818	312680000	36
Q2FEP1	RL23	50S ribosomal protein L23	rplW	0.886543	0.37072	0.983772	0.894936	1.01304	0.845328	20968330	18589336	1.82877e+07	1.88317e+07	20992990	24842994	17069006	17203010	18860010	19704988	18003002	14949000	21911012	19018002	17182006	20294986	5	51.6	10.605	91	0	24.771	2109100000	135
Q2FEP4	RL22	50S ribosomal protein L22	rplV	0.886383	0.561788	1.02494	0.909783	0.891284	0.621305	1.23567e+08	1.09527e+08	112259000	97620000	138830016	109369960	122499960	93427040	84885008	150269920	123559976	119980000	93237024	112040032	98748976	82070992	8	59.8	12.835	117	0	120.24	14469000000	400
A0A0H2XJ99	A0A0H2XJ99	Transfer complex protein TraF	traF	0.886319	0.23597	0.99624	0.972032	1.16087	0.221399	6.13207e+06	5.43497e+06	5.41453e+06	6.3093e+06	6187301	6.3831e+06	5.8258e+06	5075001	6.3725e+06	4857397	5.9054e+06	5389397	4.9488e+06	5650798	6.3243e+06	6952798	3	7.5	50.187	426	0	13.562	413180000	30
A0A0H2XFG0	A0A0H2XFG0	Iron compound ABC transporter, iron compound-binding protein	SAUSA300_2235	0.886314	0.0656955	0.994738	0.906978	1.15721	0.0464114	5.18153e+07	4.59247e+07	4.5683e+07	5.31447e+07	49588012	56126988	49731004	45199988	47741024	44833020	44816012	43244992	48988004	53107020	49070972	57256004	13	40.7	34.011	302	0	149.46	7812500000	343
Q2FHN5	CARB	Carbamoyl-phosphate synthase large chain	carB	0.886031	0.205578	1.05896	0.281517	1.20617	0.1335	1.93387e+07	17134662	1.8145e+07	20667330	21735996	16945004	19335006	17364996	16235990	17803000	18498994	19077988	16857992	18706988	18988006	24306996	20	22.7	117.18	1057	0	82.199	3370600000	270
A0A0H2XJ34	A0A0H2XJ34	Uncharacterized protein	SAUSA300_0553	0.885968	0.268792	0.890275	0.577661	0.664497	0.361946	2.90767e+06	2.5761e+06	2.29344e+06	1.71181e+06	3.3352e+06	2.5898e+06	2.798e+06	2.476e+06	2.4142e+06	2.8381e+06	2.6489e+06	2.8278e+06	1.40361e+06	896060	3.3719e+06	867475	2	17.5	13.693	120	0.001087	2.901	166050000	1
Q2FER3	RS13	30S ribosomal protein S13	rpsM	0.885833	0.161894	0.95595	0.66731	1.25096	0.104186	1.54277e+08	1.36663e+08	130643336	170960032	159790032	162549968	140489904	129009968	129140000	151840000	150320000	114199952	127410056	148070048	166979952	197830096	9	59.5	13.719	121	0	101.92	14382000000	361
A0A0H2XFR7	A0A0H2XFR7	Chaperone protein ClpB	clpB	0.885411	0.0484897	1.10828	0.603085	1.11243	0.131375	1.85737e+07	16445333	18225992	18294330	19804992	18559992	17356000	16343996	16963002	16029001	15023993	15133997	24519986	18176992	19973992	16732006	17	26.6	98.302	869	0	74.038	2122900000	131
A0A0H2XGR5	A0A0H2XGR5	O-methyltransferase family protein	SAUSA300_1571	0.885403	0.158193	0.785526	0.386099	1.01928	0.827796	2.97157e+06	2.63103e+06	2.06674e+06	2.68177e+06	2.8565e+06	2.9935e+06	3.0647e+06	2935099	2.667e+06	2.291e+06	2.3454e+06	2.8484e+06	1.00643e+06	2507500	2.8945e+06	2.6433e+06	2	9.4	24.527	212	0	5.1397	127940000	3
A0A0H2XKD9	A0A0H2XKD9	Staphylococcal respiratory response protein, SrrB	srrB	0.88517	0.0313116	0.832918	0.483202	0.885783	0.646487	2.26973e+06	2.0091e+06	1.67342e+06	1.77963e+06	2.3281e+06	2.1242e+06	2.3569e+06	2072100	1.9917e+06	1963501	2.0424e+06	2.1686e+06	809249	2.3572e+06	2.1162e+06	865486	3	4.8	66.703	588	0	3.6965	123060000	3
Q2FFI3	NADE	NH(3)-dependent NAD(+) synthetase	nadE	0.884782	0.419744	1.32705	0.286449	1.27766	0.0262543	4.90897e+06	4.34337e+06	5763865	5.54936e+06	6.0361e+06	4743902	3.9469e+06	4.1197e+06	4654701	4.2557e+06	5.0305e+06	4252400	8.0087e+06	4955898	5.6821e+06	6010098	7	47.3	30.696	273	0	31.785	559470000	51
A0A0H2XFV0	A0A0H2XFV0	Uncharacterized protein	SAUSA300_0215	0.883886	0.167527	1.33166	0.243278	1.4493	0.247461	29474006	2.60517e+07	3.4692e+07	3.77567e+07	33128012	26328008	28965998	26121990	26814994	25217986	25344998	32044020	46686972	27139012	31262012	54869000	2	11.1	21.779	190	0	8.4053	1016100000	31
Q2FJ94	RS7	30S ribosomal protein S7	rpsG	0.88379	0.215232	0.85241	0.0941876	1.20114	0.0352808	1.5211e+08	134433320	1.14592e+08	1.61473e+08	147499920	173280048	135550000	131100056	128819936	143379968	126839968	117040072	99897024	174639952	160630064	149150048	8	42.3	17.794	156	0	129.31	13328000000	305
A0A0H2XHU3	A0A0H2XHU3	Beta sliding clamp	dnaN	0.883777	0.104859	1.02505	0.559951	1.28722	0.00298006	15690995	1.38673e+07	14214666	1.78503e+07	17210994	15324991	14537000	13281004	13787996	14533003	14846994	14347005	13449999	16871994	18163996	18514996	16	40.8	41.913	377	0	97.082	3405900000	227
Q2FJN4	AHPC	Alkyl hydroperoxide reductase C	ahpC	0.883586	0.163094	1.00872	0.933801	0.93434	0.683554	4.78723e+07	42299344	42668344	39521982	50348032	49048012	44220980	45747008	44133024	37018000	37503020	41982984	48519028	46024972	44453984	28086990	7	49.7	20.976	189	0	152.42	5915000000	304
Q2FG95	LYTH	Probable cell wall amidase LytH	lytH	0.883581	0.686552	0.753418	0.59614	1.27172	0.420059	4.67337e+06	4.1293e+06	3.11109e+06	5.25133e+06	4.8409e+06	4.7185e+06	4.4607e+06	4.5166e+06	6071200	1.8001e+06	4.2904e+06	4443401	599462	5377298	5.2195e+06	5.1572e+06	4	17.2	32.694	291	0	10.622	282570000	6
A0A0H2XIJ1	A0A0H2XIJ1	Enoyl-[acyl-carrier-protein] reductase [NADPH]	SAUSA300_0912	0.883273	0.0289773	0.960404	0.478356	1.2184	0.0558719	82202976	72607664	6.97327e+07	8.8465e+07	80188984	87763944	78656000	73373008	73011008	71438976	76940040	65342024	66915992	77066992	91441048	96887040	12	69.1	27.992	256	0	99.969	8957000000	326
Q2FEP2	RL2	50S ribosomal protein L2	rplB	0.88323	0.0116281	0.855454	0.152696	1.02378	0.624345	6.24276e+08	5.5138e+08	4.7168e+08	564493312	609279680	656469824	607079808	556359872	544020160	553759936	538740160	490270048	386029952	581729856	595540288	516209792	16	51.6	30.155	277	0	323.31	83000000000	1002
A0A0H2XEQ2	A0A0H2XEQ2	Glucose-6-phosphate 1-dehydrogenase	zwf	0.882978	0.000905007	1.1123	0.341531	1.16006	0.0698589	26855340	2.37127e+07	2.63757e+07	2.7508e+07	27242002	26399006	26925012	24216990	23374986	23546012	23785990	24056004	31285000	25536984	26483008	30504006	13	26.5	56.965	494	0	105.29	4210300000	231
Q2FDU6	CRTN	4,4-diapophytoene desaturase (4,4-diaponeurosporene-forming)	crtN	0.882855	0.463004	0.989029	0.965741	0.974551	0.901145	2.49093e+06	2.19913e+06	2.17501e+06	2.14317e+06	2.5009e+06	2.1805e+06	2.7914e+06	2804699	2.0386e+06	1.7541e+06	1.8908e+06	3.0102e+06	1.62402e+06	2.3397e+06	2.5061e+06	1.5837e+06	2	5.8	56.741	502	0	4.2067	119060000	6
Q2FJB5	CLPC	ATP-dependent Clp protease ATP-binding subunit ClpC	clpC	0.882668	0.0875756	1.12137	0.573488	1.24007	0.201259	1.8844e+07	16632999	1.86517e+07	2.0626e+07	20655000	18241004	17635994	17289996	16446000	16163001	16078007	14713007	25164000	18792012	17344990	25741006	26	41.7	91.036	818	0	307.98	5615700000	374
A0A0H2XJ93	FphD	Uncharacterized protein	SAUSA300_2148	0.882416	0.206254	1.10592	0.095452	1.22053	0.0806393	4.8218e+06	4254835	4.7055e+06	5.19317e+06	4471298	5573501	4420602	4.2526e+06	4245300	4.2666e+06	4.291e+06	4.9172e+06	4908298	4.5403e+06	5.109e+06	5930199	5	14.9	32.715	289	0	9.6257	481550000	63
Q2FG09	SYY	Tyrosine--tRNA ligase	tyrS	0.882337	0.044046	1.00881	0.856381	1.11614	0.103201	3.84713e+07	33944676	3.42437e+07	3.7887e+07	41065020	36984004	37364988	35519020	32557008	33758000	32446018	33542988	36741984	36736980	35756012	41167976	20	55.5	47.597	420	0	264.64	7398600000	402
A0A0H2XKM7	A0A0H2XKM7	Transferrin receptor	SAUSA300_0721	0.882328	0.0889244	1.04839	0.529492	1.3244	0.130585	16894333	14906337	1.56277e+07	1.9742e+07	16051989	17994008	16637002	14110997	14354005	16254009	17221008	14974003	14687994	15382009	19961004	23883012	8	26.9	37.854	342	0	33.525	1793500000	116
A0A0H2XIN1	A0A0H2XIN1	Carbamoyl-phosphate synthase small chain	carA	0.88215	0.00473893	1.05296	0.763746	1.35519	0.0190843	8.33007e+06	7.34837e+06	7.73754e+06	9.95847e+06	8527904	8.0678e+06	8394499	7168999	7535103	7.341e+06	8594502	9259506	5.3586e+06	8613396	10786007	10476005	8	29	40.393	366	0	63.78	1285900000	127
A0A0H2XF27	A0A0H2XF27	Magnesium transporter MgtE	mgtE	0.882033	0.127703	1.10926	0.254008	1.20908	0.333437	3.78297e+06	3.3367e+06	3.70127e+06	4.03433e+06	3.635e+06	4.0059e+06	3.708e+06	3.1986e+06	3.7369e+06	3.0746e+06	3374301	4.0095e+06	3.72e+06	2.9871e+06	4.0459e+06	5.07e+06	2	4.1	51.435	461	0	7.2669	164500000	29
A0A0H2XER5	A0A0H2XER5	DNA mismatch repair protein-like protein	SAUSA300_2001	0.881107	0.26526	0.970632	0.89123	0.786275	0.250594	1.79517e+06	1.58173e+06	1.53528e+06	1.24368e+06	1.9664e+06	1472301	1.9468e+06	1638701	1.5829e+06	1.5236e+06	1.5737e+06	2064400	967744	1.6217e+06	1.3371e+06	772234	2	4.3	61.321	536	0	3.9196	99542000	1
Q2FHH5	SYP	Proline--tRNA ligase	proS	0.880546	0.0966136	1.14185	0.203444	1.22287	0.0635092	55831996	4.91627e+07	5.61363e+07	6.01193e+07	61842012	53600004	52053972	49589976	49791004	48106984	50652012	52566008	65191020	57510984	54382964	68464032	19	47.6	63.862	567	0	146.5	6549500000	280
A0A0H2XKH9	A0A0H2XKH9	Dihydrolipoyl dehydrogenase	lpdA	0.880408	0.177722	1.21478	0.112586	1.07861	0.50146	1.8081e+07	1.59187e+07	1.93377e+07	1.717e+07	20275008	17179008	16788998	15458990	17352994	14944001	19846012	21677996	16488998	14130002	18980000	18399990	6	16.9	51.111	473	0	12.656	1038700000	34
A0A0H2XEV3	A0A0H2XEV3	EssC protein	SAUSA300_0283	0.880356	0.356133	0.976913	0.779742	1.23279	0.493213	5631966	4.95813e+06	4.84367e+06	6.11233e+06	6790900	4.7265e+06	5.3785e+06	5352197	4915402	4.6068e+06	5040298	4.2257e+06	5265003	3.922e+06	5389397	9025596	9	7.8	170.93	1479	0	30.297	732590000	74
A0A0H2XHV8	A0A0H2XHV8	Putative aluminium resistance protein	SAUSA300_1199	0.879317	0.00316766	1.06635	0.0286693	1.09693	0.401557	5.5125e+06	4.84723e+06	5.16887e+06	5.31707e+06	5621499	5574297	5.3417e+06	4.7382e+06	4942602	4860898	5232797	5.2555e+06	5018303	4467800	5292402	6.191e+06	11	32.3	45.487	412	0	38.372	798050000	72
A0A0H2XI23	A0A0H2XI23	DegV family protein	SAUSA300_1318	0.879266	0.0109606	0.939544	0.520167	1.08257	0.404523	1.90943e+07	1.6789e+07	1.5774e+07	1.81753e+07	19722008	18536010	19024994	17277998	17052990	16035996	18134002	15866004	13321996	15651002	20634994	18239990	9	39.4	30.644	279	0	155.42	1865600000	136
Q2FEI9	Y2254	Putative 2-hydroxyacid dehydrogenase	SAUSA300_2254	0.879016	0.0313206	0.90645	0.21218	0.925298	0.612776	8.86067e+06	7.78866e+06	7.06003e+06	7.20683e+06	8788598	8784695	9008704	8431002	7455896	7.4791e+06	7487496	6319601	7.373e+06	8821903	7.4551e+06	5.3435e+06	14	61.8	34.674	317	0	166.27	1818500000	182
Q2FHG3	RNJ2	Ribonuclease J 2	rnj2	0.878859	0.0430114	1.25551	0.229644	1.10266	0.254739	4.8214e+07	4.23733e+07	5.32e+07	4.67233e+07	49699980	48794024	46147992	45255000	42456984	39407996	45557976	45932028	68110040	41992976	46475004	51701984	21	37.9	62.603	557	0	155.63	11068000000	422
A0A0H2XHB5	A0A0H2XHB5	Proline dipeptidase	SAUSA300_1491	0.878549	0.0578276	1.01848	0.74557	1.07487	0.530088	13961666	1.2266e+07	1.24927e+07	13184332	13343995	14363003	14178000	12303005	13220006	11275002	12234006	12095007	13148993	12033998	15610994	11908004	10	31.2	39.337	353	0	58.951	1809600000	144
Q2FG40	KPYK	Pyruvate kinase	pyk	0.878462	0.0131417	1.06657	0.112145	1.1448	0.0136789	9.58633e+07	8.42123e+07	8.98183e+07	9.64063e+07	97028048	96359976	94201976	85473976	87958048	79204992	88056016	91134984	90263952	94900992	98954024	95363960	28	65.1	63.102	585	0	323.31	24832000000	959
Q2FJI9	Y426	UPF0753 protein	SAUSA300_0426	0.877904	0.173709	1.46062	0.125168	1.33943	0.255908	4.4842e+06	3.9367e+06	5.75003e+06	5.27293e+06	5009301	4479102	3.9642e+06	4.074e+06	4.0729e+06	3663198	5.283e+06	4429102	7.538e+06	4.0677e+06	4494501	7.2566e+06	6	7.3	102.64	901	0	27.729	437520000	37
Q2FIE5	NAGD	Acid sugar phosphatase	nagD	0.877539	0.264623	1.23331	0.456382	1.17864	0.091288	4.49287e+06	3.94267e+06	4.86253e+06	4.647e+06	5270303	4.0527e+06	4155601	4067598	3.6103e+06	4.1501e+06	4011300	3.5237e+06	7.0526e+06	5.0497e+06	4.7581e+06	4133202	2	6.9	27.945	259	0.0010881	2.9144	128160000	23
Q2FIE1	DLTC	D-alanyl carrier protein	dltC	0.87745	0.261159	1.28861	0.418743	1.20755	0.225465	1.02608e+07	9003367	1.16018e+07	1.0872e+07	11797000	9343705	9641796	7887896	9784501	9337704	7.7987e+06	9877705	17129002	8555097	11713001	12347996	2	33.3	9.0631	78	0	19.144	306890000	23
A0A0H2XHT0	A0A0H2XHT0	ABC transporter, ATP-binding protein	SAUSA300_2453	0.877343	0.150983	0.998912	0.976928	1.21403	0.111713	11553331	1.01362e+07	10125203	12305670	10458001	13083999	11117993	10038994	10395006	9974698	9924305	10776999	9674305	10224995	13007008	13685007	4	16	25.804	231	0	24.432	932940000	72
A0A0H2XI69	A0A0H2XI69	Putative glutamyl aminopeptidase	SAUSA300_1261	0.877044	0.111794	1.37501	0.328237	1.21107	0.152984	2.93573e+06	2.57477e+06	3.54033e+06	3.11823e+06	3.1115e+06	3.0501e+06	2.6456e+06	2.4191e+06	2.7635e+06	2541701	2.732e+06	2625800	5.2632e+06	2606700	3.1313e+06	3.6167e+06	2	6.4	37.854	343	0	6.4474	147510000	7
A0A0H2XIA9	A0A0H2XIA9	Protein translocase subunit SecY	secY	0.877004	0.547114	0.887795	0.691567	1.20717	0.362752	3.41177e+07	2.99213e+07	2.6564e+07	36120008	29697010	37265976	35389980	35681020	36096992	17985992	28855994	34072992	16763004	35208020	35186988	37965016	3	8.4	47.147	430	0	26.693	2052900000	85
A0A0H2XDD9	A0A0H2XDD9	Uncharacterized protein	SAUSA300_1505	0.876816	0.120329	1.14143	0.336496	1.35014	0.0798023	3.48663e+06	3.05713e+06	3.4895e+06	4.12757e+06	3.4467e+06	3779200	3.234e+06	3342802	2.9921e+06	2836500	2.9665e+06	3305399	4.1966e+06	3.3421e+06	4.2034e+06	4.8372e+06	1	6.3	23.141	207	0.0010846	2.87	101550000	18
Q2FIC1	PPI1	Putative peptidyl-prolyl cis-trans isomerase	SAUSA300_0857	0.876659	0.310879	0.9908	0.894263	1.36483	0.0388815	8.80703e+06	7.72076e+06	7.64973e+06	1.05375e+07	9850996	9374094	7.196e+06	7.2551e+06	7269096	8638097	8.0367e+06	7564598	7.3479e+06	9235604	10354995	12021992	5	29.4	21.619	197	0	14.209	807610000	68
A0A0H2XI70	A0A0H2XI70	Potassium uptake protein	trkA	0.876516	0.463862	1.09675	0.583273	1.07669	0.746164	4.68993e+06	4.1108e+06	4.5085e+06	4426068	4770197	4.0087e+06	5.2909e+06	3.065e+06	5.1824e+06	4.085e+06	5001400	4.4418e+06	4.0823e+06	4080401	3.4732e+06	5.7246e+06	4	25	24.282	220	0	4.6692	321070000	20
Q2FI18	QOX1	Probable quinol oxidase subunit 1	qoxB	0.876114	0.315148	0.924511	0.520617	0.893754	0.576484	197923360	1.73403e+08	160313320	1.5498e+08	210250144	160840016	222679920	191239984	172310064	156660096	178249968	173660064	129029928	208729904	145280080	110930032	8	15.7	75.242	662	0	85.193	15824000000	467
Q2FKN8	WALR	Transcriptional regulatory protein WalR	walR	0.875283	0.276096	0.774974	0.114242	1.00389	0.984747	2.74273e+06	2.40067e+06	1.86046e+06	2410001	2.6395e+06	3153899	2.4348e+06	2.1769e+06	2.7275e+06	2.2976e+06	2.0979e+06	2.0413e+06	1.44217e+06	2.8218e+06	2.8528e+06	1.5554e+06	2	9.4	27.192	233	0	4.1714	117210000	4
Q2FFJ1	DNLJ	DNA ligase	ligA	0.87477	0.102538	1.19477	0.334056	1.16823	0.175546	9.03963e+06	7.9076e+06	9.4478e+06	9.2379e+06	9770902	8483195	8864800	7.9468e+06	8540101	7235901	8.2601e+06	7.9383e+06	12145001	8.0747e+06	9095997	10543003	16	30.1	75.08	667	0	114.33	2302400000	216
A0A0H2XH40	A0A0H2XH40	Uncharacterized protein	SAUSA300_1304	0.874293	0.285146	0.96245	0.765431	1.08486	0.597844	4.3954e+06	3.84287e+06	3.69857e+06	4.16897e+06	3.6172e+06	4.421e+06	5.148e+06	3.9328e+06	3898999	3696802	4450697	3737102	2907900	3.8885e+06	5257498	3.3609e+06	5	31.6	30.084	269	0	72.233	325160000	20
Q2FFI7	PUR8	Adenylosuccinate lyase	purB	0.874119	0.0461712	1.2853	0.292621	1.17895	0.106599	31723006	2.77297e+07	3.5641e+07	3.2692e+07	30940020	32484990	31744008	29521014	28527012	25140988	28677018	29825990	48420024	29085996	33035990	35954012	17	39.2	49.603	431	0	149.95	6285000000	415
Q2FGI7	GCSPB	Probable glycine dehydrogenase (decarboxylating) subunit 2	gcvPB	0.873996	0.0139113	0.960136	0.663832	1.09953	0.152004	2.22823e+07	1.94747e+07	1.86983e+07	2.1413e+07	22354006	22604986	21887996	20741994	18968008	18713988	20523988	19911004	15660005	19637994	22464988	22135996	18	46.3	54.781	490	0	176.48	5378200000	266
Q2FG88	TGT	Queuine tRNA-ribosyltransferase	tgt	0.873384	0.0937763	1.03754	0.67017	1.41162	0.225074	1.60433e+07	14011996	14538000	19779667	17399996	15614007	15116000	14993991	14167001	12874996	16158002	14640999	12814999	13511005	18674988	27153008	13	38.8	43.309	379	0	54.071	2605500000	194
A0A0H2XI67	A0A0H2XI67	Uncharacterized protein	SAUSA300_1361	0.873313	0.0832923	0.955574	0.628815	1.20797	0.127514	5.4557e+06	4.76453e+06	4.55287e+06	5755433	5481100	5723701	5162303	4.2606e+06	4970800	5062202	5182702	4193999	4.2819e+06	4.8566e+06	6.1606e+06	6249097	1	4.7	22.184	190	0	3.0713	161280000	22
A0A0H2XIW5	A0A0H2XIW5	Pseudouridine synthase	SAUSA300_1090	0.873249	0.0644249	0.990531	0.745423	1.19164	0.175053	8.5669e+06	7.48104e+06	7.4102e+06	8.91473e+06	9315497	8352697	8032502	7734903	7592502	7.1157e+06	7.4994e+06	7480501	7.2507e+06	7.2827e+06	9315497	10146004	7	30.2	34.634	305	0	24.271	811580000	83
Q2FFY0	SYL	Leucine--tRNA ligase	leuS	0.873226	0.150182	0.980935	0.678984	1.03689	0.582507	5.64417e+07	4.92863e+07	48346676	51104684	62519972	49897032	56908028	52581024	46936012	48341988	46901028	47296988	50842012	55363036	46614996	51336020	23	35.9	91.785	805	0	323.31	12846000000	597
Q2FJC3	SYK	Lysine--tRNA ligase	lysS	0.873001	0.135277	0.803749	0.373049	1.00815	0.921703	1.04696e+08	9.14e+07	73462684	9.21453e+07	113050024	92988968	108050032	98923024	86837952	88439040	94350048	87331984	38706020	83516032	89159984	103760024	30	62.8	56.719	495	0	323.31	22858000000	1074
A0A0H2XFH1	A0A0H2XFH1	Ribosomal silencing factor RsfS	rsfS	0.872559	0.255669	1.15165	0.406216	1.56191	0.225921	6.85703e+06	5.98317e+06	6.8905e+06	9.34517e+06	6.9117e+06	7800803	5858599	5501500	5794104	6653904	8614102	6562304	5.4951e+06	4838502	10604007	12593000	2	15.4	13.482	117	0	14.219	239880000	11
A0A0H2XIK0	A0A0H2XIK0	Peptide deformylase	def	0.872452	0.445915	1.12332	0.715072	1.13623	0.130789	8.24993e+06	7.19767e+06	8.0853e+06	8178235	8913394	9808099	6.0283e+06	6437098	7.011e+06	8144903	5288702	6.5232e+06	12443999	7928703	8.291e+06	8.315e+06	5	25.7	20.559	183	0	23.313	482160000	34
A0A0H2XIV1	A0A0H2XIV1	Uncharacterized protein	SAUSA300_pUSA030030	0.872339	0.354182	0.739998	0.377677	1.1379	0.289609	3.82783e+06	3.33917e+06	2.47098e+06	3.79963e+06	3.1907e+06	3.9123e+06	4.3805e+06	2.8822e+06	3196701	3938602	2.7684e+06	3.7154e+06	929132	3.383e+06	4.0648e+06	3951098	5	8.9	63.809	538	0	10.743	362510000	22
A0A0H2XI50	A0A0H2XI50	Phosphatidylglycerol lysyltransferase	fmtC	0.871788	0.118896	1.1001	0.713717	1.2806	0.0362078	3.8829e+07	3.38507e+07	3.7239e+07	4.3349e+07	39275000	42735008	34477008	34806020	32326002	34419984	27110000	30336982	54269984	38304016	43171988	48571012	11	11.9	96.865	840	0	63.293	2595300000	132
A0A0H2XHW1	A0A0H2XHW1	ABC transporter ATP-binding protein	SAUSA300_0620	0.871641	0.194013	0.988399	0.920156	1.09778	0.393565	9407964	8.20036e+06	8.10523e+06	9.0022e+06	8273598	10278994	9671300	8342599	8982195	7.2763e+06	7.5793e+06	9565704	7.1707e+06	7888303	10222995	8895300	6	25.5	28.024	247	0	48.788	1024300000	111
A0A0H2XHY7	A0A0H2XHY7	Teichoic acid biosynthesis protein B	tagB	0.871606	0.0811006	0.834538	0.465616	0.991273	0.933707	1.46813e+06	1.27963e+06	1.0679e+06	1.26847e+06	1.4623e+06	1.5076e+06	1.4345e+06	1.4291e+06	1.2459e+06	1.1639e+06	1.2359e+06	1.3933e+06	574508	1.2922e+06	1.4265e+06	1.0867e+06	1	2.5	42.435	367	0.0086705	1.1164	42348000	1
A0A0H2XHY4	A0A0H2XHY4	Penicillin-binding protein 2	mecA	0.870953	0.01237	0.903886	0.506583	1.02722	0.633087	1.1781e+08	102607016	9.2745e+07	105400336	122239976	112660008	118529984	106649968	99391024	101780056	104529968	107630016	66075036	109820000	95471064	110909944	30	49.1	76.102	668	0	323.31	38883000000	1304
A0A0H2XG07	A0A0H2XG07	Adenylosuccinate synthetase	purA	0.8703	0.0479607	1.20607	0.156891	1.25976	0.083675	8.53433e+06	7427435	8.95804e+06	9.3568e+06	8.2388e+06	8857197	8507005	7.6608e+06	7881798	6.7397e+06	8.3719e+06	7.9482e+06	10554006	7.9492e+06	9538200	10582999	13	36.1	47.578	427	0	58.812	1413900000	130
A0A0H2XJK1	A0A0H2XJK1	Uncharacterized protein	SAUSA300_0632	0.869894	0.654493	1.57947	0.0293116	1.12304	0.761755	2.39811e+06	2.0861e+06	3.29493e+06	2.34277e+06	2.2298e+06	3591501	1.37303e+06	2057501	2071900	2.1289e+06	2804599	3.076e+06	4004200	848413	2643201	3.5367e+06	2	6.9	29.917	277	0	5.6244	61862000	12
A0A0H2XH50	A0A0H2XH50	1,4-dihydroxy-2-naphthoyl-CoA synthase	menB	0.869705	0.087059	0.938933	0.717636	1.1835	0.114719	63666016	5.53707e+07	51989340	65531332	59253004	69043048	62701996	55292012	59397004	51422968	61056024	59705000	35206996	56595004	69094000	70904992	14	55.7	30.425	273	0	144.26	8970000000	310
A0A0H2XHT7	A0A0H2XHT7	Phosphocarrier protein HPr	ptsH	0.869495	0.433667	1.14384	0.604892	1.10466	0.469525	3.10997e+07	2.7041e+07	3.09307e+07	2.9871e+07	35278004	34113016	23908000	28924020	21243006	30956018	28493012	21489010	42809992	27419996	28456008	33736988	2	26.1	9.4956	88	0	15.175	813840000	16
A0A0H2XGL1	A0A0H2XGL1	Citrate synthase	gltA	0.868976	0.0822157	1.08731	0.250582	0.94917	0.413052	30556674	2.6553e+07	2.88713e+07	25203324	29126014	29710010	32833998	28974004	26152988	24532016	27570012	27902010	31142012	26183986	25599994	23825992	8	29	42.593	373	0	72.621	2666300000	125
Q2FIE3	DLTA	D-alanine--D-alanyl carrier protein ligase	dltA	0.868088	0.018267	0.951538	0.212687	1.18281	0.00474505	49426660	4.29067e+07	40827332	5.07506e+07	48141976	52253996	47884008	43204020	44343984	41172004	39501992	42908984	40071020	48703988	51761968	51785992	15	37.9	54.67	485	0	229.02	6946400000	337
A0A0H2XG38	A0A0H2XG38	Uncharacterized protein	SAUSA300_1904	0.868031	0.0296383	0.95941	0.665676	1.29484	0.0392237	8.22317e+07	7.13797e+07	6.84823e+07	9.2425e+07	80787016	82816960	83091032	72464984	76292992	65380996	73548016	74087992	57811032	85409024	87086056	104779984	3	31.6	6.5647	57	0	7.5758	2728700000	81
A0A0H2XGB6	A0A0H2XGB6	ABC transporter, permease protein	SAUSA300_2358	0.867607	0.201347	1.11055	0.213935	1.35015	0.019228	1.60733e+07	13945333	1.5487e+07	1.88283e+07	14799001	18686002	14735004	14076005	14709993	13050001	15801007	16910002	13750005	16973008	18456000	21056004	2	6.7	26.442	239	0	4.5808	674770000	47
Q2FI59	MURE	UDP-N-acetylmuramoyl-L-alanyl-D-glutamate--L-lysine ligase	murE	0.867491	0.0570405	1.02625	0.647716	1.0727	0.322677	1.14757e+07	9.95504e+06	10216367	1.06788e+07	10559994	12097006	11770002	9943006	10538000	9384100	9615102	10029005	11004994	9624298	11470004	10942001	14	40	54.104	493	0	144.97	1979100000	152
Q2FF15	GLYA	Serine hydroxymethyltransferase	glyA	0.867426	0.033322	1.05486	0.1729	1.15335	0.135344	3.11877e+07	2.7053e+07	28537010	31201676	33359014	30273998	29929996	27062016	28266990	25830016	27541014	28613018	29456998	27275012	31835000	34495016	16	38.6	45.1	412	0	137.56	6562200000	352
A0A0H2XJ17	A0A0H2XJ17	Amino acid permease	SAUSA300_0566	0.867146	0.244842	1.23797	0.0450387	1.14165	0.23817	8.6619e+06	7.51113e+06	9.29857e+06	8.5751e+06	8548799	10152995	7283901	7824301	7.3348e+06	7374304	8144903	10165003	9585796	7411004	8.3331e+06	9981201	2	5.3	54.337	494	0	8.4027	320700000	25
A0A0H2XJW8	A0A0H2XJW8	Putative pyridoxal phosphate-dependent acyltransferase	SAUSA300_0535	0.866294	0.0679346	1.01207	0.866412	1.12687	0.214987	2.9303e+07	25384998	2.56913e+07	2.86057e+07	31931992	26528984	29448004	25269984	25818000	25067010	24056004	23940010	29077998	26995014	25908988	32913010	14	45.6	42.89	395	0	250.69	4522100000	263
A0A0H2XKC5	A0A0H2XKC5	ABC transporter, ATP-binding protein	SAUSA300_0630	0.865923	0.598717	0.963285	0.905983	0.959708	0.882843	6.90847e+07	5.9822e+07	57625652	5.74117e+07	73353024	51482968	82417960	67797040	33708008	77961008	63504976	73439968	35932012	72218992	52307012	47708968	4	9	64.05	575	0	9.911	2461700000	64
Q2FEN8	RS10	30S ribosomal protein S10	rpsJ	0.865841	0.251425	1.06034	0.703456	1.26021	0.00686911	142019984	1.22967e+08	1.30387e+08	1.54963e+08	140080032	166399936	119579984	116729928	120900032	131270024	115239936	110410032	165510032	147249936	154780080	162859936	5	33.3	11.576	102	0	40.639	9332600000	146
Q2FJH7	SLE1	N-acetylmuramoyl-L-alanine amidase sle1	sle1	0.865028	0.41426	1.1691	0.193072	1.00445	0.980017	5229966	4.52407e+06	5.2891e+06	4.5442e+06	4.1145e+06	6191597	5.3838e+06	5488003	4.1501e+06	3.9341e+06	5.3243e+06	5.1757e+06	5.3673e+06	3729501	4240201	5.6629e+06	3	10.5	35.835	334	0	28.466	330840000	35
A0A0H2XI32	A0A0H2XI32	Penicillin binding protein 2	pbp2	0.864878	0.0105786	1.04933	0.502518	1.07917	0.425981	29696674	2.5684e+07	26951000	2.77173e+07	31142012	28490000	29458010	26332010	25847986	24872012	23867986	27394016	29590998	31897014	24154990	27100002	24	42.4	80.425	727	0	323.31	9110600000	498
A0A0H2XH87	A0A0H2XH87	PIN domain protein	SAUSA300_0512	0.86449	0.0203287	0.865634	0.0752927	1.12882	0.0237112	1.31577e+07	1.13747e+07	9.8463e+06	1.284e+07	13198002	13679996	12594998	10670004	11861997	11591992	9059896	10850999	9628001	12460000	12925001	13135006	3	9.7	38.887	351	0	11.651	450910000	30
Q2FGG6	END4	Probable endonuclease 4	nfo	0.864309	0.071474	1.14339	0.15808	1.31673	0.0301003	1.08047e+07	9.33857e+06	1.06776e+07	1.22963e+07	11412993	11338007	9663005	9711802	9099605	9204301	9674906	10214997	12142994	10900000	12072993	13916005	6	24.7	33.158	296	0	54.765	1416000000	146
Q2FKI2	COPB	Probable copper-transporting P-type ATPase B	copB	0.864242	0.264241	0.896936	0.653885	1.00966	0.948855	1.7239e+06	1.48987e+06	1.33631e+06	1.50427e+06	1.8569e+06	1.455e+06	1.8598e+06	1.5648e+06	1.2545e+06	1650300	1.6582e+06	1601100	749643	1.5898e+06	1.7524e+06	1.1706e+06	1	1.9	73.166	674	0	6.9588	52212000	2
A0A0H2XFZ6	A0A0H2XFZ6	Transcriptional regulator	SAUSA300_0958	0.864021	0.127565	0.789876	0.568772	0.817881	0.242289	4.22613e+06	3.65147e+06	2.88421e+06	2986466	4502399	3974501	4.2015e+06	4.1668e+06	3.3905e+06	3.3971e+06	3.3082e+06	4735900	608522	2.9342e+06	3722998	2.3022e+06	3	11.1	45.685	405	0	12.786	234420000	23
A0A0H2XGF5	A0A0H2XGF5	Biotin carboxyl carrier protein of acetyl-CoA carboxylase	accB	0.864014	0.369562	0.79708	0.2253	1.37727	0.0415152	2869900032	2479633280	1.97647e+09	3.41513e+09	2661600000	3426601728	2521498368	2065300608	2400999424	2972599808	1981900416	2373400064	1574099840	3172802048	3748398080	3324199168	6	43.5	17.121	154	0	115.26	171710000000	2081
A0A0H2XIJ3	A0A0H2XIJ3	Autolysin	atl	0.863692	0.0400754	1.08916	0.619936	1.08622	0.417123	1.89253e+07	16345663	17803005	1.7755e+07	19578992	17285996	19911004	16391992	15900001	16744996	13808007	16643008	22958000	19094996	14683995	19486002	42	46.7	137.42	1256	0	323.31	9103700000	641
A0A0H2XGD7	A0A0H2XGD7	ATP-dependent 6-phosphofructokinase	pfkA	0.863503	0.0566814	1.07536	0.549624	1.12144	0.327832	3.27237e+07	28257000	30386334	31688668	30676008	33860000	33635000	29202010	29944006	25624984	31350998	34993996	24814008	27895002	37101000	30070002	13	41.7	33.397	307	0	101.94	6282900000	298
A0A0H2XER4	A0A0H2XER4	AcrB/AcrD/AcrF family protein	SAUSA300_2213	0.863157	0.00540945	1.02423	0.628044	1.10406	0.255937	6.2025e+06	5.35373e+06	5.48343e+06	5.91083e+06	5974101	6.4373e+06	6.1961e+06	5348802	5491697	5.2207e+06	5.0202e+06	5647497	5782602	5705297	5320302	6.7069e+06	10	11.9	114.7	1055	0	53.286	870580000	84
A0A0H2XF25	A0A0H2XF25	Putative transporter	SAUSA300_2449	0.862929	0.0263293	0.68343	0.386094	1.28682	0.0071832	2.33797e+07	2.0175e+07	1.37882e+07	2.59617e+07	24042014	24028000	22068992	21191000	20404000	18930004	19978006	20666992	719595	24306996	26044988	27533004	2	4.2	47.626	425	0	4.0498	893010000	46
A0A0H2XGI0	A0A0H2XGI0	DNA repair protein RecN	recN	0.862824	0.0856749	1.06438	0.515608	1.00227	0.984345	6.16923e+06	5.32297e+06	5.66563e+06	5.33507e+06	6.2082e+06	6663200	5636301	5.6348e+06	4885897	5448199	5361900	5.1297e+06	6505301	5.6074e+06	6093700	4.3041e+06	5	11.8	64.295	559	0	29.261	473970000	35
Q2FG27	ACKA	Acetate kinase	ackA	0.862604	0.0130046	1.09278	0.509103	1.00479	0.930662	7.26297e+07	6.26507e+07	68463332	6.29507e+07	76886048	71900992	69102040	63174036	63209960	61567988	61495020	59456008	84438968	56923980	64132028	67795968	20	66.2	44.042	400	0	204.07	14339000000	797
A0A0H2XFQ5	A0A0H2XFQ5	Uncharacterized protein	SAUSA300_2138	0.862529	0.218029	1.36311	0.0413353	1.26836	0.120217	4.0954e+06	3.5324e+06	4.81507e+06	4.48036e+06	3.4449e+06	4372301	4468999	3.8958e+06	3185601	3515802	4556099	4.3243e+06	5564798	4298899	5.3086e+06	3.8336e+06	3	5.6	67.211	585	0	12.794	247030000	32
Q2FFU9	MENE	2-succinylbenzoate--CoA ligase	menE	0.861615	0.241448	1.04735	0.590214	1.0224	0.911918	4.2054e+06	3.62343e+06	3.795e+06	3.7046e+06	3.9333e+06	3.8074e+06	4.8755e+06	3.2914e+06	3.4505e+06	4.1284e+06	4014998	3.8416e+06	3.5284e+06	3.7985e+06	2.5529e+06	4.7624e+06	4	7.7	55.415	492	0	5.2401	317220000	4
A0A0H2XG30	A0A0H2XG30	Putative drug transporter	SAUSA300_1705	0.861569	0.242547	0.997885	0.98099	1.07311	0.429081	4.13443e+06	3.5621e+06	3.55457e+06	3.82253e+06	3.5001e+06	4.4824e+06	4.4208e+06	4.0815e+06	3438401	3.1664e+06	3.5689e+06	3337600	3.7572e+06	3.9551e+06	3584798	3.9277e+06	1	4.1	43.345	393	0	3.5071	112790000	3
A0A0H2XGN0	A0A0H2XGN0	Glycosyl transferase, group 1 family protein	SAUSA300_0550	0.861408	0.137961	1.10707	0.238056	1.30072	0.155367	2.19373e+07	1.8897e+07	2.09203e+07	2.45797e+07	24306000	19889010	21617008	20771000	17243996	18676000	19098000	20961014	22701992	20153010	23070000	30515986	15	37.7	58.418	496	0	99.935	3482300000	228
A0A0H2XEU1	A0A0H2XEU1	Acetyltransferase, GNAT family	SAUSA300_0591	0.861375	0.0374864	1.05323	0.362879	1.26517	0.0833496	4.94643e+06	4.26073e+06	4.48753e+06	5.39053e+06	4.9719e+06	5026297	4841100	4692199	4.0063e+06	4.0837e+06	4.4037e+06	4515400	4543497	4518900	5952003	5.7007e+06	1	5.1	18.415	158	0.0051921	2.2698	145700000	23
A0A0H2XDI1	A0A0H2XDI1	Zn-binding lipoprotein adcA-like protein	SAUSA300_2351	0.859965	0.0255698	1.07257	0.602462	1.03922	0.65264	12925332	11115335	1.1922e+07	11551333	12754000	13526000	12495996	11554002	11515998	10276005	10244006	10895001	14626992	10280000	13010000	11363999	10	23.3	59.186	516	0	34.197	1108500000	78
A0A0H2XKF4	A0A0H2XKF4	Uncharacterized protein	SAUSA300_1333	0.858555	0.101231	0.996173	0.967615	1.08954	0.289794	1.3117e+07	11261669	11218569	1.227e+07	14193003	12200006	12958005	12566008	10696995	10522004	12018004	11925003	9712700	11865997	11667994	13276001	19	21	133.14	1146	0	115.8	2500200000	214
Q2FIN3	HPRK	HPr kinase/phosphorylase	hprK	0.858522	0.147459	1.08568	0.278336	1.17771	0.146698	6.99683e+06	6.00693e+06	6.5216e+06	7.0744e+06	6237797	7.7511e+06	7001604	6.1547e+06	6.5037e+06	5.3624e+06	6623597	6.8656e+06	6075600	6.501e+06	6675800	8.0464e+06	10	38.7	34.481	310	0	30.185	1242400000	100
Q2FK73	PTG3C	PTS system glucose-specific EIICBA component	ptsG	0.858452	0.0770044	0.817224	0.412473	1.07697	0.443675	260830032	2.2391e+08	1.82985e+08	2.41143e+08	262500128	266029840	253960128	251260016	221629936	198839872	226339920	223879888	98733960	219480064	238080112	265869872	16	39.5	73.924	681	0	323.31	26662000000	816
A0A0H2XKJ0	A0A0H2XKJ0	Uncharacterized protein	SAUSA300_0874	0.85825	0.0480329	0.973082	0.314666	1.1789	0.0131018	14024668	1.20367e+07	1.17127e+07	14190005	14982003	12783998	14308003	12574002	11664000	11872007	11720003	11603001	11814996	14723009	13351000	14496006	10	39.1	31.669	274	0	107.57	2494400000	210
Q2FHP4	SYI	Isoleucine--tRNA ligase	ileS	0.857066	0.159561	0.998712	0.985571	1.03972	0.676321	5.8862e+07	5.04486e+07	5.03836e+07	5.24527e+07	64892036	51404004	60289988	55365964	50479000	45500972	52258972	52141996	46749972	47960984	50208972	59188020	30	42	104.88	917	0	323.31	13747000000	656
A0A0H2XKQ5	A0A0H2XKQ5	Isoleucine--tRNA ligase	ileS	0.856774	0.110035	0.95506	0.666842	1.10195	0.236742	208203296	178383232	1.70367e+08	196570000	222669920	184930032	217009936	195459888	167959904	171729904	182079936	188399968	140619984	196860048	179370032	213479920	57	56.8	118.99	1024	0	323.31	86643000000	2392
A0A0H2XHK6	A0A0H2XHK6	Iron-dependent repressor	SAUSA300_0621	0.85668	0.0442175	0.796128	0.522665	1.34379	0.0847418	5184665	4.4416e+06	3.53608e+06	5.96856e+06	4.8989e+06	5.6941e+06	4960998	4448403	4.3979e+06	4478498	4773503	4885703	949049	4.7092e+06	6205996	6.9905e+06	3	18.2	24.884	214	0	5.7652	207350000	24
A0A0H2XK28	A0A0H2XK28	PTS system, mannitol specific IIBC component	mtlF	0.856621	0.0625596	0.879584	0.357676	0.946498	0.489563	2.93907e+07	2.51767e+07	2.2145e+07	23829668	28442016	31164994	28565016	26289990	26817014	22423002	23729014	25587000	17118996	25329990	24486004	21673010	8	21.1	55.065	512	0	137.4	3212900000	160
A0A0H2XHN7	A0A0H2XHN7	CBS domain protein	SAUSA300_1651	0.856535	0.0229757	0.976338	0.954681	1.06211	0.64463	2.53e+06	2.16703e+06	2.11576e+06	2.30163e+06	2368501	2.6219e+06	2.5996e+06	2.0707e+06	2278700	2.1517e+06	2263199	3501399	582673	2.7487e+06	2.3195e+06	1.8367e+06	3	7.9	48.53	432	0.0052411	2.3474	157080000	2
A0A0H2XHC5	A0A0H2XHC5	DltB protein	dltB	0.855901	0.0545329	0.952447	0.775673	1.42679	0.136239	1.1375e+07	9735870	9.2729e+06	1.3891e+07	12077000	10958997	11089001	9809305	8842303	10556002	8568805	12035001	7.2149e+06	10803004	12777003	18093004	3	8.7	47.774	404	0	34.166	922820000	65
A0A0H2XFU0	A0A0H2XFU0	S1 RNA binding domain protein	SAUSA300_2021	0.855839	0.00823091	0.92667	0.343617	1.15247	0.0167354	15482667	1.32507e+07	1.2279e+07	1.5271e+07	16290991	14872002	15285008	13251994	13562995	12937002	12514993	13683994	10638002	14959004	14645006	16209009	25	39.9	80.934	716	0	182.09	4569100000	359
Q2FH25	ODO1	2-oxoglutarate dehydrogenase E1 component	odhA	0.855046	0.324264	0.888714	0.587791	0.973286	0.671865	94653384	8.0933e+07	71926324	7.8771e+07	108250064	72100032	103610056	89856032	77559048	75384008	87158968	85935024	42684980	81700960	77155992	77455960	28	40.3	105.34	932	0	323.31	13521000000	653
A0A0H2XFV6	A0A0H2XFV6	Epoxyqueuosine reductase	queG	0.854605	0.412755	1.68596	0.185114	1.31373	0.1713	5.76703e+06	4.92853e+06	8.3093e+06	6.47477e+06	5357202	6458102	5.4858e+06	3.2726e+06	6087902	5425098	5.4895e+06	7.4204e+06	12018004	6464799	7129104	5.8304e+06	3	10.1	41.935	375	0	3.6468	248960000	2
A0A0H2XGU4	A0A0H2XGU4	Iron-sulfur cluster carrier protein	SAUSA300_2125	0.854536	0.0416902	1.57226	0.390305	1.03005	0.790082	32940666	28148996	4.42577e+07	2.8995e+07	33597980	33444022	31779996	30168996	25188998	29088994	27460990	27718982	77592992	26017008	34088988	26878988	8	25.1	36.152	334	0	84.373	2250300000	82
Q2FHI5	HSLV	ATP-dependent protease subunit HslV	hslV	0.854512	0.0267253	0.796702	0.558911	1.1136	0.172109	3540733	3.0256e+06	2.4105e+06	3.3693e+06	3.4831e+06	3.616e+06	3.5231e+06	2.7427e+06	3224499	3.1096e+06	3.5973e+06	3113201	521004	3.0772e+06	3.5497e+06	3480998	2	11	19.572	181	0	8.449	107440000	6
A0A0H2XGV7	A0A0H2XGV7	Methicillin resistance protein FemA	femA	0.854123	0.0223584	0.92244	0.439063	1.16823	0.0532484	6.91266e+07	5.90427e+07	54463324	6.89756e+07	65203004	69456960	72719984	62487000	56902988	57738012	56807976	61787012	44794984	66178984	65352996	75394968	20	54.7	50.65	433	0	198.17	9462200000	426
A0A0H2XFQ3	A0A0H2XFQ3	Cysteine synthase	cysK	0.853054	0.0192752	1.29311	0.429096	1.24673	0.0487373	1.44657e+07	1.234e+07	1.5957e+07	15384674	14764996	14367998	14263996	11262993	12941997	12814999	11393997	12380002	24097002	14469009	14414003	17271010	10	56.5	32.975	310	0	95.47	1828600000	114
A0A0H2XI81	A0A0H2XI81	Nicotinate phosphoribosyltransferase	SAUSA300_1894	0.852742	0.10524	1.07057	0.604961	1.10873	0.314276	1.1563e+07	9.86026e+06	10556065	10932331	10985006	11960007	11743997	9620799	11280996	8678998	9810303	9357897	12499995	10307994	10483001	12005998	11	27.4	55.892	489	0	172.21	1831800000	147
Q2FIA5	CDR	Coenzyme A disulfide reductase	cdr	0.852691	0.062226	1.11483	0.184938	1.2008	0.210282	1.92113e+07	16381330	18262328	19670676	19282012	19725998	18625994	16657008	18055990	14430992	19120004	17328990	18337990	16891010	18722006	23399012	15	46.1	49.289	438	0	176.33	3154000000	165
Q2FGH0	SODM1	Superoxide dismutase [Mn/Fe] 1	sodA	0.85114	0.284278	1.31056	0.236987	1.3565	0.177742	4.08393e+07	3.476e+07	45554992	4.7152e+07	42296024	48087968	32134000	33467994	37890004	32922018	34817988	41587996	60258992	32308016	54471976	54676016	6	49.2	22.711	199	0	123.88	2338900000	82
Q2FJD8	MFD	Transcription-repair-coupling factor	mfd	0.850978	0.119497	1.11277	0.149107	1.06	0.425485	6707066	5.70757e+06	6.3512e+06	6.05e+06	7.1172e+06	5.737e+06	7267001	5881003	5435199	5.8065e+06	6159103	5894002	7.0005e+06	6559199	6238399	5.3524e+06	20	22.9	134.22	1168	0	148.66	1740900000	168
A0A0H2XF73	A0A0H2XF73	Protein phosphatase 2C domain protein	SAUSA300_1112	0.850754	0.280615	1.59036	0.122469	1.75418	0.137022	1.82897e+06	1.556e+06	2.4746e+06	2.7295e+06	1.7094e+06	2.2204e+06	1.5571e+06	1.438e+06	1727800	1.5022e+06	1603500	2.6435e+06	3.1768e+06	1.5002e+06	3.5507e+06	3.1376e+06	1	4.5	28.046	247	0	3.5855	69722000	10
A0A0H2XFE1	A0A0H2XFE1	Uncharacterized protein	SAUSA300_1692	0.850065	0.270746	0.899527	0.257584	1.18367	0.116188	1.13642e+07	9.66033e+06	8.68973e+06	1.14347e+07	9743696	13779996	10569002	8694801	9833196	10452997	9152197	9276194	7.6408e+06	10211000	11379996	12713007	2	28.2	11.967	103	0	8.8637	374030000	10
Q2FH99	CATA	Catalase	katA	0.850043	0.00824843	1.23699	0.382395	1.26065	0.00573074	7.8774e+06	6.69613e+06	8.28307e+06	8.44147e+06	8.0931e+06	7836703	7702401	6.2691e+06	6883497	6935804	6798904	6561298	11489006	8.101e+06	8.3114e+06	8912004	7	17.2	58.379	505	0	90.051	725670000	86
A0A0H2XHM1	A0A0H2XHM1	Delta-aminolevulinic acid dehydratase	hemB	0.849814	0.0281594	0.915251	0.573555	1.01448	0.854804	6.70503e+06	5.69804e+06	5.21513e+06	5.78053e+06	6175802	6.9968e+06	6942501	5653899	5.9574e+06	5482803	5.2343e+06	6550602	3.8605e+06	5520502	6.5646e+06	5256497	6	23.1	36.582	324	0	26.221	561810000	46
A0A0H2XEJ4	A0A0H2XEJ4	Putative competence-damage inducible protein	cinA	0.849485	0.317577	0.654154	0.159857	1.02884	0.862571	3.0657e+06	2.60427e+06	1.70359e+06	2.67937e+06	2.6908e+06	3.0369e+06	3.4694e+06	3.0262e+06	2.8461e+06	1.9405e+06	2.137e+06	2.0697e+06	904076	2.2781e+06	3073800	2686201	2	5.2	43.267	383	0	3.3033	149140000	13
A0A0H2XG53	A0A0H2XG53	Uncharacterized protein	SAUSA300_0668	0.8492	0.128164	1.22122	0.0401039	1.59707	0.0316963	13302333	1.12963e+07	13795329	1.8041e+07	13130995	15152997	11623007	11210997	10948006	11730001	12610994	13450995	15323998	16283002	15675002	22164986	4	21.1	26.687	227	0	38.864	836180000	52
A0A0H2XFH6	A0A0H2XFH6	Uncharacterized protein	SAUSA300_2446	0.848996	0.348075	1.05073	0.809008	1.14867	0.549928	2.4644e+06	2.09227e+06	2.1984e+06	2.40333e+06	2.2562e+06	2.5729e+06	2.5641e+06	2.7429e+06	1.9022e+06	1.6317e+06	2651899	2.1018e+06	1.8415e+06	1787699	2961499	2.4608e+06	3	12.6	27.165	230	0	6.8226	149380000	11
A0A0H2XIC0	A0A0H2XIC0	Uncharacterized protein	SAUSA300_1720	0.848833	0.0388255	1.03319	0.779448	1.12337	0.349529	1.128e+07	9.57483e+06	9.8926e+06	1.0756e+07	11206996	11224998	11407999	10642996	8753104	9328400	10585000	10987998	8.1048e+06	9378098	10273003	12616997	7	28.2	32.506	284	0	34.763	1130100000	123
A0A0H2XJV8	A0A0H2XJV8	Cyclic-di-AMP phosphodiesterase	SAUSA300_0014	0.848509	0.291816	0.83206	0.600123	1.09162	0.67774	4.13093e+06	3.50513e+06	2.91648e+06	3.82627e+06	3.4606e+06	4420298	4.5119e+06	3651400	4.0977e+06	2.7663e+06	3226499	4.4003e+06	1.12264e+06	2889100	3640901	4.9488e+06	4	7.3	73.78	655	0	19.719	281830000	47
Q2FFM9	Y1847	Putative multidrug export ATP-binding/permease protein	SAUSA300_1847	0.848405	0.136325	0.930969	0.696665	0.949534	0.415645	3.2169e+06	2.72923e+06	2.54083e+06	2.5915e+06	2.7764e+06	3363300	3510999	2.8653e+06	2.8643e+06	2.4581e+06	2587599	3258698	1776200	2.6237e+06	2.4603e+06	2.6905e+06	8	17.3	64.862	578	0	20.631	379800000	20
Q2FEP0	RL4	50S ribosomal protein L4	rplD	0.848367	0.250298	1.03953	0.390118	1.37712	0.0513414	2.13123e+08	1.80807e+08	187953296	2.48993e+08	186740000	261000000	191630000	177220064	183749984	181450096	201810048	177819936	184229904	215420032	234360064	297199872	8	34.3	22.464	207	0	104.27	17831000000	279
Q2FEQ1	RL5	50S ribosomal protein L5	rplE	0.848333	0.303007	0.914566	0.405636	1.10238	0.313242	151449992	128479968	1.17503e+08	1.41633e+08	159149952	176400048	118799976	120869984	117540000	147029920	131550080	107270040	113690024	138230016	132329976	154339936	15	76.5	20.266	179	0	233.9	22212000000	966
A0A0H2XHH4	A0A0H2XHH4	Putative lipoprotein	SAUSA300_0769	0.848285	0.078425	0.877075	0.71098	1.24638	0.112213	5.62017e+06	4767502	4.18146e+06	5.9421e+06	6.0935e+06	4.937e+06	5830003	4.6219e+06	4.9466e+06	4734003	5.9131e+06	5372203	1.25907e+06	4834902	6736096	6.2553e+06	3	15.7	28.419	242	0.0021413	2.7632	334160000	20
A0A0H2XFR9	A0A0H2XFR9	Uncharacterized protein	SAUSA300_2053	0.848229	0.46231	0.870915	0.604214	0.964088	0.525763	3.35177e+06	2.84307e+06	2.47607e+06	2.74097e+06	3.0475e+06	4547902	2.4599e+06	2.908e+06	2.9317e+06	2.6895e+06	3.3135e+06	2.9154e+06	1.19931e+06	2644599	2989401	2.5889e+06	1	12.3	17.135	146	0.0042418	2.6007	94158000	7
Q2FK09	LYTR	Sensory transduction protein LytR	lytR	0.84696	0.121902	1.28223	0.269506	1.18665	0.0108767	2.4059e+06	2.0377e+06	2.6128e+06	2.41803e+06	2.2226e+06	2.7781e+06	2217000	2.0613e+06	2.0685e+06	1.9833e+06	2.8464e+06	1746499	3.2455e+06	2553999	2.2766e+06	2423499	1	4.5	28.221	246	0.0010764	2.7949	72133000	4
A0A0H2XK42	A0A0H2XK42	Amino acid ABC transporter, amino acid-binding protein	SAUSA300_2359	0.846906	0.329119	1.19221	0.226042	1.31831	0.0950183	1.85377e+07	1.56997e+07	1.87173e+07	20696993	14984994	23273996	17354004	14744007	17006992	15348004	14741006	21072990	20337990	16318993	22653990	23117996	12	49	28.904	259	0	31.977	2439800000	122
A0A0H2XHX2	A0A0H2XHX2	Putative membrane protein	SAUSA300_0640	0.846849	0.720062	1.29339	0.329822	1.19675	0.104736	6879699	5.82606e+06	7.53537e+06	6.97237e+06	10424002	1516799	8698296	6015297	6138796	5.3241e+06	5.2931e+06	6876002	10437006	6.0056e+06	7366304	7545201	2	7.9	38.943	355	0	15.11	267540000	17
Q2FF24	ATPB	ATP synthase subunit beta	atpD	0.846479	0.0393711	0.898275	0.0206019	1.08634	0.331299	1.12797e+08	9.548e+07	85767344	1.03724e+08	119930040	115920072	102540056	92609008	93771056	100060000	87005040	86968008	83328984	116339984	91790976	103040016	26	72.6	51.4	470	0	323.31	21690000000	888
Q2FIN2	LGT	Phosphatidylglycerol--prolipoprotein diacylglyceryl transferase	lgt	0.846411	0.0187576	1.11286	0.410551	1.19883	0.0855974	5501233	4.6563e+06	5.18183e+06	5.58213e+06	5471601	5.5275e+06	5.5046e+06	5094503	4480399	4.394e+06	4628700	4.6788e+06	6238003	5.0165e+06	5.5294e+06	6200501	5	17.2	31.572	279	0	16.492	520130000	50
Q2FF55	ALR	Alanine racemase	alr	0.845942	0.0132292	1.33352	0.249175	1.29607	0.0898544	1.56153e+07	13209669	1.76153e+07	1.71207e+07	15831997	15582991	15430995	14267994	12969008	12392005	14223001	14564991	24058008	14650990	16418996	20292008	9	24.3	42.823	382	0	47.387	2325100000	134
A0A0H2XFY4	A0A0H2XFY4	Amidophosphoribosyltransferase	purF	0.845929	0.302848	0.921439	0.524614	0.926631	0.524474	3.9088e+06	3.30657e+06	3.0468e+06	3.06397e+06	4.5153e+06	3.204e+06	4007102	3971402	3.0781e+06	2.8702e+06	2899600	2.8774e+06	3363398	3.2324e+06	2.9995e+06	2.96e+06	4	12.1	54.396	494	0	11.797	227800000	14
Q2FG72	SYV	Valine--tRNA ligase	valS	0.845631	0.059137	1.01817	0.680191	1.0998	0.359089	4.0591e+07	3.4325e+07	3.49487e+07	37750656	43956004	37210984	40606020	37087020	32575994	33311990	34878020	34727008	35240992	34418984	35095000	43737984	36	46	101.72	876	0	285.67	13710000000	688
A0A0H2XH01	A0A0H2XH01	Signal recognition particle protein	ffh	0.845541	0.0326782	1.16342	0.061894	1.1916	0.146407	1.34707e+07	1.139e+07	1.32513e+07	1.35723e+07	12921994	13723000	13766994	12332008	10309998	11528002	12573004	14026999	13154000	12234006	12814999	15667999	12	33.6	50.705	455	0	71.743	1556900000	130
Q2FG29	DHA2	Alanine dehydrogenase 2	ald2	0.84547	0.0315261	1.31511	0.243679	1.41138	0.0995399	9716369	8.2149e+06	1.08035e+07	11594334	9471699	10399006	9278402	8805998	7.773e+06	8.0657e+06	9044194	8825298	14540998	8627004	12288992	13867006	7	22.3	40.105	372	0	54.999	721150000	71
A0A0H2XG88	A0A0H2XG88	Methionine aminopeptidase	map	0.844687	0.0563459	1.66341	0.215776	1.29461	0.397807	6.66183e+06	5.62717e+06	9.36027e+06	7284965	6879303	6.8136e+06	6292597	5062202	6.2427e+06	5576597	6674203	7.0136e+06	14392999	4.005e+06	8.0316e+06	9818296	6	26.2	27.502	252	0	32.32	734800000	66
A0A0H2XHE2	A0A0H2XHE2	Putative lipoprotein	SAUSA300_0377	0.844668	0.252028	0.801807	0.100486	1.02613	0.82082	6.76056e+06	5.71043e+06	4.57867e+06	5.85963e+06	6.241e+06	8.0758e+06	5.9649e+06	6209402	6049199	4.8727e+06	4783801	5009599	3.9426e+06	5.9427e+06	6595399	5040798	3	17.3	23.664	208	0	25.414	270860000	36
A0A0H2XJF9	A0A0H2XJF9	Putative deoxyribodipyrimidine photolyase	SAUSA300_0677	0.844057	0.332283	1.06386	0.63485	1.10271	0.555282	3.61607e+06	3.05217e+06	3.24707e+06	3.36567e+06	3.9396e+06	2.8478e+06	4060801	2.8607e+06	2.5897e+06	3.7061e+06	3.1866e+06	3.5787e+06	2.9759e+06	3.099e+06	2.9325e+06	4.0655e+06	4	9	54.37	457	0	8.8571	256160000	38
Q2FG54	SYT	Threonine--tRNA ligase	thrS	0.843724	0.10534	0.864586	0.320788	1.10035	0.164081	84847688	7.1588e+07	61894000	78772008	95844008	75840040	82859016	76188968	67749016	70826008	71862976	68184008	45635016	80366976	72201048	83748000	26	48.7	74.459	645	0	323.31	12694000000	685
Q2FI55	HTRAL	Serine protease HtrA-like	SAUSA300_0923	0.842982	0.645209	1.07645	0.878886	0.454864	0.11237	9628399	8.11657e+06	8.7371e+06	3.69193e+06	11477999	4832199	12574999	7635505	5.1912e+06	11523004	10764994	13248998	2.1973e+06	6.0182e+06	2648700	2.4089e+06	6	11.3	86.401	769	0	10.996	554180000	31
A0A0H2XIC9	A0A0H2XIC9	Putative teichoic acid biosynthesis protein	SAUSA300_0251	0.842603	0.0285471	0.926915	0.717589	1.04991	0.420475	4.40607e+07	3.71257e+07	3.44123e+07	3.89787e+07	42352988	42940024	46889000	40109976	35924980	35342008	40230000	42196996	20810004	37476008	41814972	37644992	14	31	66.074	562	0	161.72	7439900000	375
A0A0H2XGY9	A0A0H2XGY9	Molybdenum ABC transporter, molybdenum-binding protein ModA	modA	0.841203	0.231486	1.10504	0.497977	1.20244	0.259214	6.94533e+06	5.84243e+06	6456101	7.02516e+06	6340196	8.2585e+06	6237302	5.2934e+06	6677998	5.5559e+06	5138702	6.6719e+06	7.5577e+06	6.3141e+06	8610095	6151299	4	13.5	29.051	260	0	8.7309	500170000	48
Q2FHU2	SYFB	Phenylalanine--tRNA ligase beta subunit	pheT	0.841022	0.0127238	1.05844	0.104815	1.13583	0.0546483	1.513e+07	12724664	1.34683e+07	1.4453e+07	15995998	14391001	15002993	12927992	13127992	12118008	13156000	13767995	13480993	13702006	14101001	15556006	20	31.5	88.978	800	0	230.34	3578800000	307
A0A0H2XH32	A0A0H2XH32	Transporter, monovalent cation:proton antiporter-2 (CPA2) family protein	SAUSA300_0911	0.840751	0.210766	1.14696	0.202222	1.11459	0.388222	5.66513e+06	4.76297e+06	5.46293e+06	5.30874e+06	4827997	6.1538e+06	6.0136e+06	5.6283e+06	4233099	4427498	5.2489e+06	5736003	5403902	4745803	5973003	5.2074e+06	4	6.2	68.678	614	0	11.589	398740000	40
A0A0H2XIT3	A0A0H2XIT3	Acetoin(Diacetyl) reductase	SAUSA300_0129	0.840615	0.147511	0.751171	0.251006	1.31858	0.0321678	14969996	1.2584e+07	9.45273e+06	1.6593e+07	15077998	16307993	13523997	14677008	11249005	11825998	13613998	7.4079e+06	7336302	16657008	15434994	17686990	4	17.8	27.215	258	0	28.829	925600000	35
Q2FIL2	SSRP	SsrA-binding protein	smpB	0.840073	0.38502	1.08476	0.731259	1.61488	0.00385479	4.9981e+06	4.19877e+06	4.55463e+06	6.7805e+06	4.1144e+06	6592801	4.2871e+06	4558997	4.1001e+06	3.9372e+06	3.648e+06	3565999	6449902	6007604	7.131e+06	7202896	1	6.5	17.755	154	0.0052301	2.3133	150520000	12
Q2FHN8	PYRB	Aspartate carbamoyltransferase	pyrB	0.840014	0.0794781	1.01835	0.922085	1.10595	0.337435	8.07113e+06	6779867	6.90427e+06	7.4982e+06	8685897	7555003	7.9725e+06	7198498	7.2458e+06	5.8953e+06	5.5329e+06	6.0785e+06	9101398	6.8208e+06	8448599	7225204	6	24.2	33.257	293	0	25.164	587080000	61
A0A0H2XGB2	A0A0H2XGB2	Uncharacterized protein	SAUSA300_1495	0.838969	0.244309	1.10451	0.692283	1.2123	0.215945	2.49207e+07	20907668	2.30927e+07	2.53463e+07	20650988	27687996	26422994	20663004	24472994	17587006	25329990	29937000	14011004	20809012	27892016	27338008	4	38.3	14.803	128	0	47.36	1801700000	72
Q2FFV5	PCKA	Phosphoenolpyruvate carboxykinase (ATP)	pckA	0.838742	0.0899542	1.19715	0.179782	1.29755	0.0372659	6.0063e+06	5.03773e+06	6.03094e+06	6.5367e+06	6005396	6637202	5.3763e+06	4.6881e+06	5492801	4.9323e+06	5307502	5644399	7.1409e+06	5.731e+06	6699203	7.1799e+06	7	19.6	59.377	530	0	37.937	488070000	43
A0A0H2XGZ7	A0A0H2XGZ7	Aminotransferase, class V	SAUSA300_1662	0.838562	0.12357	1.04788	0.581947	1.20377	0.0860142	4427900	3.71307e+06	3.89083e+06	4.46967e+06	3.8841e+06	4.5328e+06	4866801	4.1483e+06	3.6103e+06	3.3806e+06	3508702	4.0951e+06	4.0687e+06	4.0208e+06	4.5274e+06	4.8608e+06	4	17.9	41.992	379	0	45.067	292820000	30
A0A0H2XJA7	A0A0H2XJA7	Isochorismate synthase family protein	SAUSA300_0945	0.838314	0.0237206	0.935686	0.635153	1.20468	0.172845	1.30273e+07	1.0921e+07	1.02186e+07	1.31563e+07	12983007	13316995	12782004	11970005	10790999	10002006	12105998	10680998	7.8689e+06	10722000	14190001	14557002	9	30.3	46.546	403	0	73.161	1610100000	117
Q2FFR2	DCUP	Uroporphyrinogen decarboxylase	hemE	0.83815	0.231154	1.03241	0.606928	1.30482	0.03752	1.6921e+07	1.41823e+07	1.4642e+07	1.85053e+07	14590006	20406994	15765992	14355998	15445997	12744999	14154008	15007000	14764996	16268005	19014006	20234010	4	15.1	39.352	345	0	60.811	875730000	55
A0A0H2XFP5	A0A0H2XFP5	Fmt protein	fmt	0.83783	0.0921982	0.913723	0.481589	1.39652	0.132149	8.69237e+06	7.28273e+06	6654402	1.01705e+07	8638303	9643301	7.7955e+06	7.4019e+06	7823401	6.6229e+06	7.2269e+06	5204097	7.5322e+06	8857197	8512304	13142006	6	14.4	46.067	397	0	17.365	555400000	37
A0A0H2XG70	A0A0H2XG70	Biotin carboxylase	accC	0.837814	0.0604252	1.06901	0.34779	1.2634	0.0750467	1.96933e+07	1.64993e+07	1.7638e+07	2.08453e+07	18485988	20729986	19863994	16931008	18052004	14514992	17635994	17219006	18058998	18018004	21455996	23062010	12	24.4	50.049	451	0	86.426	3066500000	187
Q2FIC7	MNHE1	Na(+)/H(+) antiporter subunit E1	mnhE1	0.837569	0.416805	0.961871	0.924719	0.723962	0.178975	2.88307e+06	2.41477e+06	2.32269e+06	1.7482e+06	3715298	2.4136e+06	2520299	2147501	2.0709e+06	3.0259e+06	3.2693e+06	3.0984e+06	600385	2.2709e+06	1.6164e+06	1.3573e+06	1	6.9	18.319	159	0.0042283	2.5808	134470000	13
A0A0H2XEN8	A0A0H2XEN8	L-lactate permease	lctP	0.837217	0.118311	0.746641	0.185863	1.03174	0.674511	6.76296e+07	5.66207e+07	4.22753e+07	5.8418e+07	62346964	75689992	64851984	61758020	58775984	49328032	47539976	53047024	26239016	60615032	58603032	56036012	4	7	56.19	530	0	37.951	3472500000	120
Q2FG85	RUVA	Holliday junction ATP-dependent DNA helicase RuvA	ruvA	0.83687	0.109397	1.37868	0.187955	1.36634	0.0850431	4.44207e+06	3.71743e+06	5.12517e+06	5.07927e+06	4266800	4902403	4157002	3197001	4.072e+06	3.8833e+06	4807799	3842900	6724804	4.218e+06	6061704	4958100	1	6	22.262	200	0	7.111	134400000	22
Q2FJC1	PDXS	Pyridoxal 5-phosphate synthase subunit PdxS	pdxS	0.836832	0.0786864	1.18176	0.361029	1.18788	0.129932	3.14503e+07	2.63187e+07	3.11023e+07	3.12633e+07	34121000	32691016	27539012	25608998	25270986	28076000	27846990	25356996	40102976	27401006	30597996	35791008	10	38.3	31.992	295	0	168.28	4975900000	301
A0A0H2XGZ8	A0A0H2XGZ8	UvrABC system protein B	uvrB	0.836145	0.202715	0.989148	0.911193	1.35995	0.0433938	6.4911e+06	5.4275e+06	5.3686e+06	7.38113e+06	7.1321e+06	5.4551e+06	6886100	6195904	4.5933e+06	5493302	5656501	5050103	5399203	7.042e+06	6766801	8334595	13	20.9	76.647	661	0	42.34	1082000000	61
A0A0H2XGV5	A0A0H2XGV5	Ribosomal large subunit pseudouridine synthase, RluD subfamily	SAUSA300_1800	0.836072	0.0556011	1.04035	0.585988	1.27639	0.0461632	5.29157e+06	4.42413e+06	4.60266e+06	5.6469e+06	5.849e+06	5082098	4943602	4.3595e+06	4729999	4182902	4767398	4938598	4.102e+06	4.9183e+06	5738802	6283602	11	45.1	31.44	273	0	21.796	949830000	99
A0A0H2XEL7	A0A0H2XEL7	Secretory antigen SsaA	ssaA	0.835815	0.0398409	0.944505	0.40697	1.05221	0.52242	24247006	2.0266e+07	1.91413e+07	2.1324e+07	21724992	26116016	24900010	20299012	20613998	19884988	20642006	20004992	16776994	20237996	19452000	24282006	5	33.7	29.327	267	0	108.2	1390000000	96
A0A0H2XKF9	A0A0H2XKF9	Na+/H+ antiporter	SAUSA300_0617	0.835808	0.0411513	1.20682	0.305795	1.28234	0.182277	4.50613e+06	3.76626e+06	4.5452e+06	4.82963e+06	4870103	4506097	4.1422e+06	4.0271e+06	3583798	3687898	3.7619e+06	4037701	5836003	4.2558e+06	4114099	6119001	4	7.8	74.934	667	0	30.876	431850000	48
A0A0H2XH86	A0A0H2XH86	6-phospho-beta-glucosidase	bglA	0.83551	0.0397024	1.02481	0.51284	1.18818	0.034208	8.72576e+06	7.29047e+06	7.47133e+06	8.66237e+06	9365497	7.836e+06	8975797	7.5458e+06	7.2201e+06	7.1055e+06	7490496	7.8336e+06	7.0899e+06	7852000	8922602	9212495	9	18	54.708	478	0	19.172	1174000000	115
A0A0H2XE00	A0A0H2XE00	2-dehydropantoate 2-reductase	panE	0.835448	0.368471	0.947583	0.843957	1.12835	0.273127	2.6806e+06	2.2395e+06	2.12211e+06	2.52693e+06	1.9993e+06	2.7412e+06	3.3013e+06	2.2303e+06	2.6216e+06	1.8666e+06	2.6716e+06	2.6015e+06	1.09323e+06	2.6184e+06	2.4107e+06	2.5517e+06	2	12.2	32.358	286	0	11.795	88169000	11
Q2FES2	RS9	30S ribosomal protein S9	rpsI	0.835447	0.32165	1.2747	0.239014	1.52135	0.0752715	86350992	72141648	9.19587e+07	109753024	88792968	103419968	66840040	58708032	79035952	78680960	74296040	85070040	116510064	90189040	101609984	137460048	4	50.8	14.83	132	0	155.18	5294800000	135
A0A0H2XHT5	A0A0H2XHT5	Uncharacterized protein	SAUSA300_1084	0.83512	0.176677	0.927686	0.238436	0.981651	0.970835	9926002	8.2894e+06	7.68996e+06	8.1373e+06	8093005	11454002	10230999	7968004	8.3017e+06	8598503	7.7916e+06	8.3138e+06	6964500	9086502	947405	14377993	2	17.7	11.252	96	0	8.7517	401390000	33
A0A0H2XGR4	A0A0H2XGR4	DNA polymerase I	polA	0.835083	0.0434363	1.02304	0.625495	1.0723	0.521868	2.9423e+07	24570662	2.51367e+07	2.6347e+07	32233012	27123014	28913008	26000984	23626994	24084008	23703992	25284988	26421002	27572018	21666994	29801986	29	42.2	99.194	876	0	297.48	5884900000	402
A0A0H2XHC3	A0A0H2XHC3	Riboflavin biosynthesis protein	ribF	0.834983	0.0113753	1.09047	0.345088	1.1012	0.158351	8.85627e+06	7.39483e+06	8.06387e+06	8.14317e+06	9416002	8761104	8391703	7.4064e+06	7626798	7151297	7685597	7248003	9258000	7.671e+06	7.7993e+06	8959199	7	23.5	36.691	323	0	52.245	1126000000	110
A0A0H2XHK0	A0A0H2XHK0	Iron compound ABC transporter, iron compound-binding protein SirA	sirA	0.834899	0.0763407	1.04938	0.48037	1.28245	0.0347023	15612661	1.3035e+07	13678666	16716668	14205994	17669998	14961991	13135996	13438997	12529993	12914001	12876001	15245996	14487002	17419008	18243994	7	25.2	36.744	330	0	41.396	1492500000	117
Q2FIM4	Y753	Epimerase family protein	SAUSA300_0753	0.834589	0.0454849	0.903946	0.412167	0.977353	0.744668	1.13503e+07	9.47287e+06	8.56296e+06	9.25833e+06	10797007	11688003	11565999	10652005	8972795	8793805	8931395	9726694	7.0308e+06	9545706	9258600	8970695	10	42.7	34.227	300	0	63.019	1087000000	105
A0A0H2XJF7	A0A0H2XJF7	Putative membrane protein	SAUSA300_2398	0.834405	0.128658	0.967986	0.774517	1.09554	0.110794	6.8718e+06	5733864	5550301	6.2817e+06	6.5309e+06	7925203	6.1593e+06	5.5477e+06	6.241e+06	5412897	4807901	5.2394e+06	6.6036e+06	6.1678e+06	6.4332e+06	6.2441e+06	2	8.9	27.901	258	0	10.593	178420000	24
A0A0H2XJZ5	A0A0H2XJZ5	Penicillin-binding protein 1	pbpA	0.833881	0.129021	1.03694	0.685252	1.0903	0.369078	4.86037e+06	4.05297e+06	4.20267e+06	4.41897e+06	5643101	4.4216e+06	4516397	4.0083e+06	3.8035e+06	4.3471e+06	3831501	3.9702e+06	4.8063e+06	4.3357e+06	3.9017e+06	5019497	9	14.5	82.708	744	0	29.311	611460000	71
A0A0H2XFA5	A0A0H2XFA5	Putative GTP-binding protein	SAUSA300_1556	0.833881	0.324553	1.07029	0.701704	1.10731	0.650257	7.08607e+06	5.90893e+06	6.3243e+06	6.54304e+06	6.1553e+06	7937597	7.1653e+06	5.9795e+06	7.4541e+06	4.2932e+06	6678201	6824904	5469800	6697503	8.053e+06	4878603	7	23.2	41.086	366	0	99.374	687300000	37
A0A0H2XIM6	A0A0H2XIM6	Uncharacterized protein	SAUSA300_1560	0.832913	0.294078	0.720568	0.220411	0.929161	0.670328	3.95123e+06	3.29103e+06	2.37141e+06	3.0579e+06	3.6222e+06	3426199	4805302	3770302	3.4628e+06	2.64e+06	2924799	2.8909e+06	1.29854e+06	3.6999e+06	3089898	2.3839e+06	3	8.9	47.684	406	0.0051177	2.0578	180690000	13
A0A0H2XFL7	A0A0H2XFL7	ABC transporter, permease protein	SAUSA300_0308	0.83283	0.421496	0.876771	0.58022	0.796061	0.422881	2.99673e+06	2.49577e+06	2.18822e+06	1.98678e+06	3494199	1.9149e+06	3.5811e+06	2.7599e+06	2.4557e+06	2.2717e+06	3.0447e+06	2.1778e+06	1.34215e+06	2.4468e+06	886351	2.6272e+06	3	10.3	38.424	349	0	11.009	159990000	12
Q2FJ70	HPS	3-hexulose-6-phosphate synthase	SAUSA300_0555	0.832784	0.121166	1.14945	0.595016	1.30178	0.0986114	9641269	8.0291e+06	9.22906e+06	10452098	10831005	9385105	8707697	6.9813e+06	8397496	8708502	7184797	7250399	13251994	9300705	9617594	12437995	4	37.1	22.417	210	0	38.403	513330000	43
Q2FHR0	BSHC	Putative cysteine ligase BshC	bshC	0.831628	0.21763	1.09961	0.521354	1.23071	0.224013	6.7343e+06	5.60043e+06	6.1583e+06	6.8925e+06	6.1725e+06	7028797	7001604	6.2785e+06	6367497	4.1553e+06	5978802	6797502	5698603	5.8881e+06	7710297	7.0791e+06	5	10.1	62.806	537	0	47.877	474400000	49
Q2FG92	APT	Adenine phosphoribosyltransferase	apt	0.830887	0.282905	1.07106	0.752239	1.14085	0.581898	8.45077e+06	7021635	7520602	8.01067e+06	8678596	8801202	7872498	6.5853e+06	9134705	5.3449e+06	9444303	6409499	6708004	7.3779e+06	10367995	6286103	7	52.3	19.117	172	0	61.822	712030000	87
Q2FI34	MEND	2-succinyl-5-enolpyruvyl-6-hydroxy-3-cyclohexene-1-carboxylate synthase	menD	0.830332	0.0415379	0.888243	0.539098	1.10894	0.368958	1.03097e+07	8.5605e+06	7.6038e+06	9.4931e+06	10921002	9741198	10267001	9511705	8.2244e+06	7945398	8732599	9148604	4930202	8.0079e+06	9791398	10679996	13	29.3	63.077	557	0	73.125	1898200000	217
Q2FJ97	RPOC	DNA-directed RNA polymerase subunit beta	rpoC	0.829809	0.0246046	1.00756	0.903618	0.978995	0.68413	3.7789e+08	313576672	3.15947e+08	306989952	397770176	356660224	379239808	338620128	311600064	290509824	323319840	332029888	292489920	296359808	308739872	315870176	88	75.7	135.39	1207	0	323.31	127700000000	3970
Q2FGF6	ERA	GTPase Era	era	0.8295	0.0257477	0.927408	0.297417	1.17296	0.0654127	1.6131e+07	13380669	12409335	1.5695e+07	15225007	17361990	15806001	14282999	12683008	13176000	13584009	12340995	11303001	14155000	16178993	16750997	5	22.4	34.328	299	0	15.196	1358600000	67
A0A0H2XFW6	A0A0H2XFW6	Dihydroorotate dehydrogenase (quinone)	pyrD	0.828427	0.00765965	0.849527	0.444483	1.01907	0.789009	1.3145e+07	1.08897e+07	9.25106e+06	1.10973e+07	13211008	12902993	13320992	11331998	11320004	10017000	10068995	12027000	5.6572e+06	12044997	11202996	10043999	8	33.1	39.536	354	0	61.584	1413900000	104
Q2FHI8	TOP1	DNA topoisomerase 1	topA	0.828148	0.0541333	0.858148	0.327009	1.10096	0.459358	9.38926e+06	7.7757e+06	6.6727e+06	8560766	9610997	9044601	9512195	7.9581e+06	8661998	6707002	7172298	7750995	5.0948e+06	7.5388e+06	8.0715e+06	10072003	16	23.1	79.112	689	0	101.64	1634100000	179
A0A0H2XHF1	A0A0H2XHF1	Ribonuclease R	rnr	0.827533	0.0262786	0.882579	0.331002	1.11931	0.146863	1.31233e+07	1.086e+07	9.5848e+06	1.21557e+07	13839003	11970005	13561005	11445994	10720993	10412997	10030994	11249005	7.4744e+06	12274005	10970000	13222995	9	14.9	90.434	790	0	33.643	1403900000	77
Q2FGL3	ARGR	Arginine repressor	argR	0.827178	0.453958	0.882316	0.524335	1.02361	0.91628	5.41133e+06	4.47613e+06	3.94937e+06	4.58183e+06	4.6527e+06	7190698	4390600	3.7259e+06	5855502	3.847e+06	3.6976e+06	4561698	3.5888e+06	3.7563e+06	5.8514e+06	4137800	3	32	17.097	150	0	52.612	253170000	33
A0A0H2XKL1	A0A0H2XKL1	Glycerol-3-phosphate transporter	glpT	0.82702	0.374031	1.23666	0.38113	1.52961	0.167588	6.9719e+06	5.7659e+06	7.13043e+06	8.8196e+06	6353496	8805404	5.7568e+06	5308098	7.2591e+06	4.7305e+06	5372700	9314795	6.7038e+06	6320896	8215904	11921993	2	4.4	50.167	452	0	3.8476	246590000	12
A0A0H2XGK7	A0A0H2XGK7	PTS system, IIBC components	SAUSA300_0236	0.825472	0.145608	1.18432	0.301086	1.45267	0.0816159	3.5805e+06	2.9556e+06	3.50037e+06	4.2935e+06	3.8935e+06	3.879e+06	2.969e+06	2.9536e+06	3.2387e+06	2674500	2641800	3.9307e+06	3.9286e+06	3.2034e+06	4.6611e+06	5016001	2	5.9	54.933	509	0.0010787	2.823	159360000	22
Q2FHK0	RS16	30S ribosomal protein S16	rpsP	0.825388	0.151116	1.12319	0.500087	1.32774	0.0345081	4.8559e+07	40079996	4.50173e+07	5.3216e+07	45190012	57684984	42802012	39880016	42366988	37992984	40238988	36851000	57962028	46369992	53146004	60131976	3	49.5	10.235	91	0	47.346	3173500000	109
A0A0H2XFQ9	A0A0H2XFQ9	Uncharacterized protein	SAUSA300_2215	0.824944	0.291941	1.75462	0.0812127	1.15148	0.574938	1.10096e+06	908230	1.5936e+06	1.04581e+06	1.2054e+06	825380	1.2721e+06	856709	808680	1.0593e+06	1.34638e+06	1.2717e+06	2.16272e+06	887750	783840	1465847	1	3.9	30.049	254	0.0042239	2.5605	36335000	2
A0A0H2XH75	A0A0H2XH75	Orotate phosphoribosyltransferase	pyrE	0.824793	0.0147406	1.08638	0.369131	1.3879	0.0181841	4.4536e+06	3.6733e+06	3.9906e+06	5098166	4.6782e+06	4.5956e+06	4.087e+06	3.7554e+06	3607500	3.657e+06	3.5589e+06	3.8192e+06	4593701	5.31e+06	5.6005e+06	4383999	3	21.2	22.042	203	0	15.915	317390000	32
Q2FKQ1	GYRB	DNA gyrase subunit B	gyrB	0.824049	0.0155573	1.23638	0.101864	1.22675	0.155095	3.82777e+07	3.15427e+07	3.89987e+07	3.8695e+07	39651008	37818988	37363012	34551976	30291012	29785008	35047984	36648980	45298996	32206986	38516992	45361024	21	34.5	72.539	644	0	138.52	8746700000	336
A0A0H2XK77	A0A0H2XK77	Uncharacterized protein	SAUSA300_0692	0.823894	0.136556	0.984476	0.801253	1.3029	0.0734412	8.3344e+06	6.86667e+06	6.76007e+06	8.94656e+06	7.1306e+06	9508499	8364101	7.3242e+06	7.1845e+06	6.0913e+06	6.6874e+06	6.9035e+06	6689300	8.1038e+06	8252896	10483001	1	5.7	17.665	157	0.0078278	1.4853	205550000	5
A0A0H2XGY2	A0A0H2XGY2	Uncharacterized protein	SAUSA300_0814	0.822913	0.0223747	0.929856	0.603872	1.30099	0.06892	1.39893e+07	1.1512e+07	1.07045e+07	1.4977e+07	13750005	14876997	13340996	12222996	11783999	10529004	11098006	12809003	8.2065e+06	13125007	14303993	17501996	6	20.5	38.52	322	0	46.132	1036000000	78
Q2FIM6	WHIA	Probable cell division protein WhiA	whiA	0.822478	0.173837	1.36989	0.342218	1.21368	0.165314	2.96507e+06	2.4387e+06	3.34074e+06	2.9598e+06	2.8965e+06	2.6076e+06	3.3911e+06	2.4892e+06	2.795e+06	2.0319e+06	2.843e+06	2258333	4920903	2.5435e+06	3245799	3.0901e+06	2	5.7	35.882	314	0	4.1492	111440000	19
A0A0H2XG00	A0A0H2XG00	Chromosome partition protein Smc	smc	0.822423	0.0797891	1.06645	0.449269	1.07539	0.249223	7.01946e+06	5.77297e+06	6.1566e+06	6.20817e+06	7635596	5.9645e+06	7.4583e+06	5768598	5665003	5.8853e+06	5.7146e+06	5.6918e+06	7063404	6825003	5.7747e+06	6024800	15	14.6	136.75	1188	0	45.921	998610000	81
A0A0H2XI40	A0A0H2XI40	Methyltransferase small domain	SAUSA300_0526	0.82216	0.0177999	0.722283	0.350514	1.26642	0.0747752	3.73893e+06	3.074e+06	2.2203e+06	3892967	3716998	3878901	3.6209e+06	3.3816e+06	2.9159e+06	2.9245e+06	2.7268e+06	3269802	664290	3.3617e+06	3.8975e+06	4419702	4	21.3	22.68	202	0	24.381	289860000	21
Q2FG58	RL20	50S ribosomal protein L20	rplT	0.821365	0.0177161	0.916349	0.379779	1.51811	0.027341	4.70493e+08	3.86447e+08	3.5412e+08	5.8667e+08	495059968	488499840	427919968	385890112	381130208	392319776	405440096	363320224	293599904	502999936	556830080	700179776	5	28.8	13.686	118	0	32.721	23367000000	320
Q2FJ31	ADH	Alcohol dehydrogenase	adh	0.821006	0.0257605	1.2395	0.121944	1.14013	0.247332	1.43097e+07	1.17483e+07	1.4562e+07	13394663	13624999	15181009	14122998	10645993	12613995	11985001	13015007	13492993	17178010	11595993	15294994	13293002	9	36.3	36.047	336	0	60.304	1529300000	114
A0A0H2XEY2	A0A0H2XEY2	Uncharacterized protein	SAUSA300_1909	0.820203	0.0722133	1.17637	0.325204	1.37127	0.024572	9.77494e+06	8.01743e+06	9.4315e+06	1.0994e+07	10884001	9883401	8557404	7867795	8533002	7.6515e+06	8052204	8.3493e+06	11892995	9467105	11319001	12196007	3	14.4	21.916	187	0	13.598	569980000	36
A0A0H2XGN2	A0A0H2XGN2	Succinate dehydrogenase, cytochrome b-558 subunit	sdhC	0.820143	0.263763	0.681207	0.320713	1.28913	0.101146	3.30633e+06	2.71167e+06	1.84721e+06	3.4957e+06	3.0644e+06	2.9751e+06	3.8795e+06	3.3816e+06	2.1676e+06	2.5858e+06	1.9848e+06	2.9418e+06	615018	3.5685e+06	3.3001e+06	3.6185e+06	1	4.9	23.599	204	0.0078973	1.6038	136970000	19
A0A0H2XGN6	A0A0H2XGN6	Phosphotransferase system, N-acetylglucosamine-specific IIBC component	nagE	0.820101	0.0662052	1.18374	0.144899	1.29499	0.124999	1.514e+07	1.24163e+07	1.46977e+07	1.6079e+07	14345999	16891992	14181993	12704002	13352995	11191997	13010998	14351994	16729993	13217996	15672992	19346002	7	14.8	53.114	488	0	40.159	1397400000	99
A0A0H2XED3	A0A0H2XED3	Uncharacterized protein	SAUSA300_0649	0.819933	0.544797	1.60762	0.0288998	0.831674	0.359777	1.83377e+07	1.50357e+07	24171666	1.25048e+07	22278006	9219001	23515990	14263996	12001998	18840994	20780998	24557002	27176998	14218000	13558997	9737296	5	20.5	23.738	205	0	17.57	1098600000	76
Q2FF78	REX	Redox-sensing transcriptional repressor Rex	rex	0.819844	0.0227614	0.983706	0.808242	1.21459	0.000714576	5.78387e+06	4.74187e+06	4.6646e+06	5.7594e+06	5718202	6.3084e+06	5.325e+06	4.8034e+06	4770399	4.6518e+06	5.0186e+06	4895201	4.08e+06	5653503	5955199	5.6695e+06	5	25.6	23.599	211	0	35.186	614810000	74
A0A0H2XKK1	A0A0H2XKK1	Putative ABC transporter, ATP-binding protein	SAUSA300_1852	0.818998	0.304541	1.57601	0.231835	1.11047	0.741469	7.64633e+06	6.26233e+06	9.8695e+06	6.95413e+06	9811302	6141004	6986698	7033798	5780003	5.9732e+06	7.1922e+06	7.4863e+06	14930000	4.9978e+06	5.0766e+06	10788004	4	8.5	58.254	505	0	31.876	730120000	54
A0A0H2XG95	A0A0H2XG95	CamS sex pheromone cAM373	SAUSA300_1884	0.818571	0.0541865	1.29296	0.0229541	1.4259	0.0122882	2.84243e+06	2.32673e+06	3.00837e+06	3.3177e+06	3.1479e+06	2.5569e+06	2.8225e+06	2.2352e+06	2247301	2.4977e+06	2.6925e+06	3.2728e+06	3.0598e+06	3.1664e+06	3.0505e+06	3.7362e+06	1	4.8	45.38	399	0.0010741	2.788	91487000	9
A0A0H2XGF2	A0A0H2XGF2	Isoprenyl transferase	uppS	0.818211	0.193418	1.34789	0.233581	1.38266	0.15105	6.32987e+06	5.17917e+06	6.98097e+06	7.16103e+06	5848098	7.5566e+06	5584897	5782900	4419398	5.3352e+06	5.7949e+06	5725298	9422702	5537497	6836201	9109403	4	14.8	29.848	256	0	10.298	481270000	32
Q2FGX3	NDK	Nucleoside diphosphate kinase	ndk	0.818022	0.137122	0.753932	0.456578	1.2096	0.069312	6.01777e+06	4.92267e+06	3.71136e+06	5.95447e+06	6.4256e+06	6618704	5009003	4991102	4369799	5.4071e+06	5.1535e+06	5.1493e+06	831280	6.2278e+06	5.3739e+06	6.2617e+06	3	23.5	16.575	149	0	7.5546	362660000	32
A0A0H2XJ39	A0A0H2XJ39	Penicillin-binding protein 3	pbp3	0.817914	0.0245016	1.25789	0.00426774	1.37619	0.162854	4.39647e+06	3.59593e+06	4.5233e+06	4.9487e+06	4.6082e+06	4.5924e+06	3988798	3448298	3.5501e+06	3.7894e+06	4.2801e+06	4623697	4.6661e+06	4.0363e+06	4297098	6512702	8	13.7	77.25	691	0	34.359	461980000	48
A0A0H2XDV3	A0A0H2XDV3	Folylpolyglutamate synthase	folC	0.817512	0.372476	0.865553	0.73182	0.637046	0.152817	7.60103e+06	6213934	5.37849e+06	3.95856e+06	8439902	5010301	9352901	7.0153e+06	5913304	5.7132e+06	7.6618e+06	7567999	905679	5997803	4.0806e+06	1.79728e+06	5	17.5	47.856	423	0	21.401	485000000	29
A0A0H2XGF8	A0A0H2XGF8	Pyruvate carboxylase	pyc	0.81737	0.0945781	0.765525	0.191754	1.36674	0.0169436	227400000	1.8587e+08	1.42288e+08	254036672	216869968	246819888	218510144	184519984	158219936	214869920	164100112	165359984	97403984	263769904	244400128	253939984	67	72.9	128.55	1150	0	323.31	102130000000	3089
Q2FHP8	SEPF	Cell division protein SepF	sepF	0.816591	0.484866	1.28634	0.391081	1.4929	0.169083	3.82553e+06	3.1239e+06	4.0184e+06	4.66367e+06	3.7618e+06	4.2548e+06	3.46e+06	1.38329e+06	4.2495e+06	3.7389e+06	3.6747e+06	3.7726e+06	4607898	4.1577e+06	4973298	4.86e+06	1	7	21.023	187	0	11.142	113670000	21
A0A0H2XKA0	A0A0H2XKA0	Putative teichoic acid biosynthesis protein F	SAUSA300_0248	0.816206	0.175944	1.06806	0.414528	1.10135	0.285239	5661600	4.62103e+06	4.93553e+06	5.08937e+06	4893001	6.7389e+06	5.3529e+06	4601597	5161102	4100399	4871597	5239699	4695302	4830302	4.9007e+06	5537102	2	6.9	45.961	389	0	17.717	221750000	29
A0A0H2XFB2	A0A0H2XFB2	Uncharacterized protein	SAUSA300_2284	0.815797	0.0218857	1.03744	0.756583	1.32212	0.000549617	4.84393e+07	39516672	4.0996e+07	5.2246e+07	49935968	51585028	43797004	40725000	38693996	39131020	33195002	41319996	48472992	54315996	51880972	50540968	1	5.5	25.165	217	0.0051867	2.2622	1774400000	65
A0A0H2XFN5	A0A0H2XFN5	Mur ligase family protein	SAUSA300_1873	0.815447	0.0103093	1.01318	0.904444	1.1244	0.255783	1.31073e+07	1.06883e+07	1.08292e+07	1.2018e+07	13025008	12483992	13812992	10795994	11256994	10011995	11947001	11789999	8750604	10213997	12491008	13349006	12	30.7	49.205	437	0	84.252	2429000000	151
A0A0H2XFT3	A0A0H2XFT3	DNA topoisomerase 4 subunit B	parE	0.815441	0.00247823	1.05222	0.135636	1.09732	0.0568187	13181002	10748335	11309665	1.17943e+07	13655006	12628996	13259004	11069007	10792997	10383001	11716997	11274003	10937995	11401998	11508997	12471999	16	25.1	74.565	665	0	113.45	2614700000	221
A0A0H2XEB0	A0A0H2XEB0	Iron compound ABC transporter, iron compound-binding protein	SAUSA300_2136	0.814139	0.0448114	1.20403	0.00536557	1.3616	0.07958	3.19827e+07	2.60383e+07	3.1351e+07	3.54537e+07	29201006	35676020	31070988	26835988	26715984	24563010	30383984	31146994	32521990	29068004	34591012	42702028	14	52.6	36.591	327	0	70.114	3939100000	223
A0A0H2XGV4	A0A0H2XGV4	Putative serine protease HtrA	SAUSA300_1674	0.813812	0.0381456	0.935299	0.223578	1.1962	0.0390649	1.218e+07	9912232	9270899	11857002	11243994	13628008	11667994	10093999	9681099	9961598	9613501	9780401	8418795	11280996	11171005	13119005	8	29.2	45.802	424	0	92.027	1456700000	136
A0A0H2XJA9	A0A0H2XJA9	Primosomal protein DnaI	dnaI	0.813709	0.0698223	1.25851	0.072315	1.14852	0.296849	34025668	2.7687e+07	3.48443e+07	3.1799e+07	29726000	38242992	34108012	29177004	27317994	26566012	29163004	38007000	37363012	28081012	38467988	28847984	6	25.5	35.635	306	0	32.979	2468300000	83
A0A0H2XHI3	A0A0H2XHI3	Inositol monophosphatase family protein	SAUSA300_1007	0.81305	0.0877815	1.01376	0.91782	1.25627	0.0631584	8.2612e+06	6.71677e+06	6.8092e+06	8438100	7.3204e+06	9442305	8020903	6.547e+06	7275701	6327602	7.1895e+06	7.9492e+06	5.2889e+06	7.4342e+06	8.338e+06	9542097	3	13.8	30.471	275	0	9.2648	471530000	31
Q2FHU3	SYFA	Phenylalanine--tRNA ligase alpha subunit	pheS	0.812976	0.00628023	1.00535	0.759916	1.23223	0.102992	2.83583e+07	2.30547e+07	2.3178e+07	2.84087e+07	29811010	28667012	26597008	23254006	23566004	22343990	23330004	23025998	23178008	23986010	28541006	32699014	8	27.6	40.106	352	0	91.644	3190900000	177
Q2FGE8	RS21	30S ribosomal protein S21	rpsU	0.812399	0.0975316	1.19748	0.153432	1.35482	0.0947015	2.5643e+07	20832338	2.49463e+07	2.8224e+07	26532000	27858994	22537992	20958990	18071012	23467012	22589002	23898994	28351014	23627994	27154014	33890008	4	34.5	6.9721	58	0	12.676	3066900000	91
Q2FF08	RL31B	50S ribosomal protein L31 type B	rpmE2	0.812368	0.0471441	0.738913	0.132828	1.03174	0.779916	5.1729e+07	4.2023e+07	31051328	43356676	56109032	51527024	47550976	38668020	40802012	46598976	36845984	35888996	20419004	49818988	36724012	43527028	2	40.5	9.7228	84	0	21.988	1544500000	49
A0A0H2XJL8	A0A0H2XJL8	Polysaccharide biosynthesis protein	SAUSA300_1700	0.812065	0.0306293	1.0559	0.58706	1.37138	0.0344949	2.99057e+07	24285336	25643000	33304328	30764994	32124018	26828008	23724998	23549996	25581014	21895000	25492996	29541004	30243994	30797998	38870992	4	7.6	61.945	553	0	14.265	1383900000	81
A0A0H2XJ82	A0A0H2XJ82	Glutamyl-aminopeptidase	SAUSA300_1691	0.811142	0.0464146	1.13998	0.0468108	1.03465	0.90491	7.27867e+06	5.90403e+06	6.73047e+06	6.1086e+06	7146099	8140005	6.5499e+06	6150299	5866598	5.6952e+06	7.2345e+06	6376199	6.5807e+06	4.8873e+06	4.1529e+06	9285605	4	15.1	39.783	358	0	9.5365	560690000	51
Q2FFI4	Y1892	UPF0316 protein	SAUSA300_1892	0.81108	0.171753	0.974525	0.920515	0.842474	0.197087	15625664	12673667	12350799	1.06772e+07	15658991	12860995	18357006	14243004	11645001	12132996	15479994	15083002	6489401	12695002	9456297	9880396	6	30.5	22.969	200	0	27.702	1059300000	100
A0A0H2XIK4	A0A0H2XIK4	Ornithine aminotransferase	rocD	0.810784	0.0854681	1.0084	0.960126	1.1429	0.0647739	3.2439e+06	2.6301e+06	2.6522e+06	3.00593e+06	3060799	3.7358e+06	2935099	2701801	2.7661e+06	2.4224e+06	2.2151e+06	2.2867e+06	3.4548e+06	2.8861e+06	2.9171e+06	3.2146e+06	4	9.8	43.417	396	0	3.6562	245560000	32
A0A0H2XE62	A0A0H2XE62	Integral membrane protein	SAUSA300_0714	0.810683	0.00336266	1.11671	0.358616	1.26517	0.0191403	4.51607e+06	3.6611e+06	4.0884e+06	4.63193e+06	4596198	4485502	4.4665e+06	3.6395e+06	3.8979e+06	3.4459e+06	3.7169e+06	3.6782e+06	4870103	4.6259e+06	4.2547e+06	5.0152e+06	2	6.9	31.954	288	0	5.2723	143830000	6
A0A0H2XF74	A0A0H2XF74	Putative phage infection protein	SAUSA300_2578	0.809174	0.325969	3.10189	0.375802	1.2356	0.100063	1.99327e+07	16128995	5.00303e+07	1.9929e+07	14959993	26023992	18814012	15245996	18171994	14968995	16552995	15437994	118099984	21868992	20847012	17070992	8	11.7	108.71	993	0	10.686	924750000	23
A0A0H2XI79	A0A0H2XI79	CCA-adding enzyme	SAUSA300_1348	0.808943	0.127029	1.00316	0.988861	1.18338	0.209797	3.29937e+06	2.669e+06	2.67745e+06	3.15843e+06	3661000	3215100	3.022e+06	2.8167e+06	3.0413e+06	2.149e+06	2.8588e+06	3.441e+06	1.73254e+06	2843901	3.4971e+06	3.1343e+06	5	16.9	42.514	366	0	12.848	216340000	20
Q2FG18	RS4	30S ribosomal protein S4	rpsD	0.808643	0.10435	0.859811	0.609402	1.07063	0.541323	367549920	2.97217e+08	2.5555e+08	318210016	392839840	322409792	387400128	298549856	253569952	339530144	321600096	331520192	113530064	345369952	328520160	280739936	14	56.5	23.013	200	0	256.46	63367000000	1076
A0A0H2XFE4	A0A0H2XFE4	Acyltransferase	SAUSA300_2504	0.808039	0.00474123	1.02501	0.499838	1.32411	0.0229856	1.94137e+07	1.5687e+07	16079337	2.07713e+07	19074004	20627002	18540006	15617001	16056999	15386992	15103995	16459007	16675009	18551996	20393994	23368004	8	12.3	69.098	603	0	55.539	2830000000	197
Q2FH47	CVFB	Conserved virulence factor B	cvfB	0.808016	0.142307	0.966924	0.334844	1.42694	0.00238515	5.93053e+06	4791965	4.63347e+06	6.83783e+06	6.5111e+06	6577600	4702900	4.9622e+06	4.8353e+06	4578398	4627097	4793297	4480002	6.3304e+06	6.8999e+06	7283198	3	9	34.198	300	0	9.2007	373580000	28
Q2FH87	MSCL	Large-conductance mechanosensitive channel	mscL	0.807927	0.397421	1.13437	0.640212	1.34233	0.473173	2.15011e+06	1.73713e+06	1.97054e+06	2.3318e+06	1.74663e+06	2.213e+06	2.4907e+06	1.0217e+06	2.3086e+06	1.8811e+06	1.6766e+06	2.5008e+06	1.73423e+06	2.9772e+06	2.9855e+06	1.0327e+06	2	25	13.616	120	0	15.246	86223000	14
Q2FHP0	PYRR	Bifunctional protein PyrR	pyrR	0.807908	0.098744	0.906128	0.60198	1.08174	0.351587	3.3628e+06	2.71683e+06	2.4618e+06	2.9389e+06	3.8802e+06	3.1057e+06	3.1025e+06	2890701	2408299	2.8515e+06	2.9367e+06	2.8321e+06	1.6166e+06	3.0663e+06	3.0974e+06	2.653e+06	5	31.4	19.855	175	0	17.765	207230000	24
Q2FEM9	FEMX	Lipid II:glycine glycyltransferase	femX	0.807121	0.026906	0.937484	0.679603	1.05182	0.574378	27805002	2.2442e+07	21039000	2.3605e+07	25416000	29043996	28955010	23391990	23528990	20404998	23311998	24686004	15118998	24683000	25690996	20440990	14	36.1	48.521	421	0	123.57	3092900000	178
A0A0H2XIR9	A0A0H2XIR9	Uncharacterized protein	SAUSA300_2297	0.807038	0.047551	0.974641	0.834649	1.19907	0.108969	7.89933e+06	6375065	6.2134e+06	7644133	6895201	8624598	8.1782e+06	6.4697e+06	6573097	6.0824e+06	6400100	7339600	4.9005e+06	6.5771e+06	7.7061e+06	8649205	4	19.8	24.258	212	0	11.699	559130000	82
Q2FHL4	RL28	50S ribosomal protein L28	rpmB	0.806749	0.304147	1.14804	0.417013	1.59248	0.0989405	8.5155e+07	6.86987e+07	78868648	109401024	75133968	108230032	72100984	64636024	83828984	57631016	71303008	70298000	95004936	75493016	120220080	132489976	1	11.3	6.9771	62	0.0021436	2.7684	2723200000	49
A0A0H2XIF9	A0A0H2XIF9	DEAD-box ATP-dependent RNA helicase CshB	cshB	0.806662	0.00401776	0.97226	0.841455	1.24942	0.0684797	1.87547e+07	15128670	1.4709e+07	18901998	18401012	19777990	18084994	15259002	15605010	14521998	15564008	17560008	11003000	17829004	17031000	21845990	16	52.7	51.08	448	0	163.28	3718600000	270
Q2FER4	RS11	30S ribosomal protein S11	rpsK	0.806513	0.0229986	1.08306	0.573046	1.36618	0.0878059	1.95897e+08	157993280	171116584	2.15847e+08	205150064	204210000	178330112	148459920	156849936	168669984	192729888	190669936	129949928	171179984	218510144	257850112	4	30.2	13.882	129	0	43.929	11069000000	309
Q2FIM8	Y748	Nucleotide-binding protein	SAUSA300_0748	0.806496	0.0173086	0.916254	0.611609	1.14266	0.0785413	5.85033e+09	4.71827e+09	4.32313e+09	5.3914e+09	5642503168	6303595520	5604897280	5072599040	4587297792	4494904320	4886496768	5143397888	2939498240	5819898368	5287596544	5066700800	5	18.8	34.812	303	0	13.02	142160000000	27
A0A0H2XG15	A0A0H2XG15	FeS assembly ATPase SufC	sufC	0.806022	0.259514	1.30669	0.33043	1.43477	0.0977232	1.7093e+07	1.37773e+07	1.80027e+07	1.97673e+07	18315988	20200012	12763007	14721997	11428998	15181009	15706990	13186003	25115010	15580993	24290002	19431000	4	18.6	28.275	253	0	29.75	850050000	42
A0A0H2XID0	A0A0H2XID0	L-asparaginase	ansA	0.804918	0.284031	1.23709	0.193912	1.2365	0.233646	3.8307e+06	3.0834e+06	3.81443e+06	3.81263e+06	4320899	4227702	2.9435e+06	3.401e+06	2.2702e+06	3.579e+06	3.9146e+06	3.3798e+06	4148898	3.6885e+06	4419299	3.3301e+06	4	17.4	35.578	322	0	15.366	229430000	6
Q2FJA3	RL11	50S ribosomal protein L11	rplK	0.80367	0.123589	1.3784	0.17631	1.32761	0.147771	7.321e+07	5.88367e+07	8.11007e+07	7.8112e+07	80068960	77327960	62232988	56456004	68227024	51827020	60545992	78556024	104200064	61712964	77692976	94929984	6	40.7	14.874	140	0	76.113	4218500000	183
Q2FG23	THII	Probable tRNA sulfurtransferase	thiI	0.803107	0.00827306	0.967691	0.567985	1.25048	0.0653004	5.0293e+07	4.03907e+07	3.90857e+07	5.05076e+07	50134020	53030968	47714016	43050016	38819020	39303000	41449012	39822008	35986016	43507984	51514968	56499984	16	45	46.209	407	0	137.62	8271700000	423
Q2FEQ0	RL24	50S ribosomal protein L24	rplX	0.802403	0.097655	1.36031	0.330728	1.21076	0.217001	2.774e+07	2.22587e+07	3.02787e+07	2.695e+07	28431000	29499010	25290004	21045010	19183990	26547018	23652996	23097008	44086020	22999012	26819992	31031004	2	16.2	11.536	105	0	7.2454	1052100000	40
Q2FG80	RL21	50S ribosomal protein L21	rplU	0.802058	0.0320748	1.01048	0.918737	1.32172	0.01684	2.79847e+08	2.24453e+08	2.26807e+08	2.96663e+08	276019968	307360064	256160064	217009936	214900032	241449952	229760048	190919904	259740128	264300144	312580000	313109824	8	70.6	11.333	102	0	88.487	27380000000	471
A0A0H2XDZ6	A0A0H2XDZ6	Gamma-aminobutyrate permease	SAUSA300_1231	0.801784	0.0768323	0.873871	0.669072	1.09806	0.415562	1.05546e+07	8462536	7.39517e+06	9.2924e+06	10442997	9089902	12131008	8599799	8344805	8443004	9272295	10125007	2.7882e+06	10698000	7.5839e+06	9595305	3	7.9	53.412	484	0	34.995	672520000	59
Q2FIP5	Y730	Uncharacterized membrane protein	SAUSA300_0730	0.801154	0.675195	1.68542	0.182268	1.12157	0.831249	4.69806e+06	3.76387e+06	6.3437e+06	4.22145e+06	6.1019e+06	6049503	1942779	727112	4785300	5779201	5710202	7129396	6.1915e+06	5211898	1.66565e+06	5.7868e+06	2	4.2	40.345	356	0.0010799	2.8382	120380000	10
A0A0H2XFR1	A0A0H2XFR1	Energy-coupling factor transporter transmembrane protein EcfT	ecfT	0.800863	0.155008	1.47069	0.177148	1.46138	0.0788818	3.43517e+06	2.7511e+06	4.046e+06	4020400	3.3767e+06	4.0555e+06	2.8733e+06	2.9538e+06	2.9247e+06	2.3748e+06	3.2631e+06	3.2916e+06	5.5833e+06	3.3867e+06	3.6511e+06	5.0234e+06	1	4.5	30.829	268	0	3.9301	94527000	18
A0A0H2XGP1	A0A0H2XGP1	Preprotein translocase, YajC subunit	yajC	0.800595	0.265824	1.28197	0.0608129	1.35842	0.128102	1.05562e+08	8.45127e+07	108343024	114803352	79546992	129840016	107299968	97376048	71988976	84173032	99029016	118300008	107700048	92759976	140840096	110809984	2	22.1	9.6713	86	0	26.193	6158400000	87
Q2FHG7	TRUB	tRNA pseudouridine synthase B	truB	0.800108	0.15966	1.15618	0.35444	1.4835	0.0562346	5.58853e+06	4.47143e+06	5169800	6.63337e+06	5.0471e+06	6.6979e+06	5020599	4.3807e+06	5090497	3.9431e+06	5297001	6100600	4111799	5.4107e+06	6.5227e+06	7966698	5	17	34.593	305	0	21.476	609570000	53
A0A0H2XHJ2	A0A0H2XHJ2	Na+/H+ antiporter family protein	SAUSA300_0846	0.800065	0.179945	0.908736	0.648433	1.30181	0.013295	4.0935e+06	3.27507e+06	2.97617e+06	4.26353e+06	3.7523e+06	5.0524e+06	3.4758e+06	3.5172e+06	3255602	3.0524e+06	3.6112e+06	3.5247e+06	1.79261e+06	3882898	4.436e+06	4471700	2	4.1	47.279	438	0.0010753	2.7898	177270000	17
A0A0H2XJR5	A0A0H2XJR5	Putative lysophospholipase	SAUSA300_1710	0.799616	0.0527471	0.985119	0.899798	1.30588	0.100471	7.00357e+06	5.60017e+06	5.51683e+06	7.31313e+06	6.4781e+06	7723499	6809096	5809798	6084402	4.9063e+06	5.099e+06	6.5305e+06	4.921e+06	5.8801e+06	7873497	8.1858e+06	5	17.5	31.865	275	0	12.446	616060000	37
Q2FHK5	RNC	Ribonuclease 3	rnc	0.79954	0.617816	1.59053	0.25729	1.46345	0.332946	857407	685531	1.09035e+06	1003239	648880	1.20148e+06	721860	354760	1.21378e+06	488050	1.0215e+06	870110	1.37945e+06	1.20039e+06	819704	989621	1	7.4	27.922	243	0	10.481	41041000	2
A0A0H2XIP2	A0A0H2XIP2	ABC transporter, ATP-binding protein	SAUSA300_0704	0.798871	0.0387746	1.23221	0.202413	1.17644	0.272986	7.66937e+06	6.12683e+06	7.54953e+06	7207864	7.9214e+06	7089103	7997597	6316502	6.7366e+06	5327397	6.6176e+06	6814301	9216698	6.4486e+06	6.4837e+06	8691296	9	20.9	72.59	627	0	76.132	973530000	91
A0A0H2XGL3	A0A0H2XGL3	Spermidine/putrescine ABC transporter, spermidine/putrescine-binding protein	potD	0.798571	0.170468	0.985838	0.913142	1.11364	0.570087	5.25827e+06	4.1991e+06	4.13963e+06	4676267	5215103	6048799	4.5109e+06	4.0256e+06	5056002	3.5157e+06	4.1493e+06	3721502	4.5481e+06	3663600	4546802	5818399	4	15.1	41.471	357	0	12.391	280910000	20
Q2FIX0	Y655	Probable transcriptional regulatory protein	SAUSA300_0655	0.797501	0.051215	1.49828	0.200841	1.35172	0.175822	8.01287e+06	6.39027e+06	9574432	8.63783e+06	8433399	8215404	7.3898e+06	5.4358e+06	7.1038e+06	6.6312e+06	7454999	7652301	13615996	7.3413e+06	7.3842e+06	11188002	2	14.3	26.32	238	0	15.763	233420000	25
A0A0H2XHI8	A0A0H2XHI8	Putative membrane protein	SAUSA300_0913	0.797311	0.0269991	1.15538	0.00218176	1.18643	0.271057	1.2136e+07	9.67617e+06	1.11797e+07	1.14801e+07	11121007	13507004	11779996	9450298	9848001	9730206	11472006	11212998	10853998	9048297	11463001	13929000	4	8.6	40.154	361	0	7.8203	748060000	66
A0A0H2XIQ7	A0A0H2XIQ7	Putative membrane protein	SAUSA300_2030	0.797223	0.311373	0.912501	0.791176	1.19485	0.398266	2.44603e+06	1.95003e+06	1.77941e+06	2.33e+06	2.0482e+06	3.0354e+06	2.2545e+06	2.5557e+06	1.7128e+06	1.5816e+06	1879400	2.6256e+06	833225	1.8213e+06	2692601	2.4761e+06	2	4.2	60.745	527	0	7.2913	109030000	6
A0A0H2XE87	A0A0H2XE87	Mannose-6-phosphate isomerase	manA	0.796771	0.0886764	1.48552	0.355972	1.28541	0.0430962	7.86633e+06	6.26767e+06	9.31077e+06	8.05653e+06	8960099	7.1716e+06	7467300	6794699	5370598	6637702	5.7504e+06	7.1619e+06	15020002	7.5015e+06	8865597	7802505	4	12.5	35.395	312	0	7.9556	663650000	58
A0A0H2XGN1	A0A0H2XGN1	Uncharacterized protein	SAUSA300_2381	0.796017	0.0161114	1.11155	0.174643	1.17036	0.0745139	9.49787e+06	7.56046e+06	8.40387e+06	8.84847e+06	9557197	9727003	9209402	7904296	8.1268e+06	6650298	8472199	7.9846e+06	8754805	8301000	9038696	9205701	4	32.3	22.28	189	0	18.224	508840000	58
A0A0H2XIK8	A0A0H2XIK8	Type I restriction-modification enzyme, S subunit	hsdS	0.795386	0.43255	0.941474	0.863357	1.24362	0.41871	4.2208e+06	3.35717e+06	3.16068e+06	4.17503e+06	2.9628e+06	4271801	5.4278e+06	4.6554e+06	3.1073e+06	2.3088e+06	3.971e+06	3.9904e+06	1.52065e+06	5.3538e+06	3.6773e+06	3.494e+06	2	5.3	46.468	399	0	7.9058	113930000	13
A0A0H2XDW9	A0A0H2XDW9	Uncharacterized protein	SAUSA300_2626	0.795032	0.0346524	0.718422	0.303283	1.21001	0.00914486	3.2849e+06	2.6116e+06	1.87623e+06	3.16007e+06	3146802	3654399	3.0535e+06	2.6623e+06	2.4104e+06	2.7621e+06	2.2499e+06	2.7028e+06	675992	3.1417e+06	3.2549e+06	3.0836e+06	1	7.1	17.511	154	0	5.9737	90509000	16
A0A0H2XFF6	A0A0H2XFF6	Regulatory protein Spx	spxA	0.794748	0.248071	1.56164	0.134597	1.20557	0.677823	2.3251e+06	1.84787e+06	2.8857e+06	2.22774e+06	1.8711e+06	2.7365e+06	2.3677e+06	1.7862e+06	2.3064e+06	1.451e+06	2.2819e+06	3.8683e+06	2506900	661212	3.3819e+06	2.6401e+06	2	16	15.44	131	0.0010905	2.981	144560000	11
A0A0H2XIR8	A0A0H2XIR8	DedA family protein	SAUSA300_2450	0.794513	0.0169517	1.06368	0.501635	1.23169	0.0123532	5.3108e+06	4.2195e+06	4.4882e+06	5.1971e+06	5122897	5772603	5.0369e+06	4496403	4.1849e+06	3.9772e+06	4291602	4.0381e+06	5134899	5.5189e+06	5.1198e+06	4.9526e+06	1	5.4	23.432	203	0	4.0325	136430000	5
A0A0H2XGI9	A0A0H2XGI9	MutT/nudix family protein	SAUSA300_1624	0.79418	0.25161	1.35745	0.1209	1.34505	0.213405	9.25937e+06	7.3536e+06	9.98213e+06	9.89097e+06	11902008	7.3298e+06	8546302	6623203	7.4547e+06	7982903	8726701	8681695	12537996	8700896	7783002	13189002	6	32.7	22.946	202	0	26.248	810660000	78
Q2FG28	Y1656	Putative universal stress protein	SAUSA300_1656	0.794038	0.0656439	0.975092	0.85766	1.15544	0.161193	3.42637e+07	2.72067e+07	2.6529e+07	31435668	37140996	36038008	29612014	29882984	24564990	27172004	27076008	20743996	31767016	29071002	29982986	35253016	7	56	18.475	166	0	113.43	3458500000	147
A0A0H2XE92	A0A0H2XE92	Uncharacterized protein	SAUSA300_2206	0.793141	0.00563527	1.12836	0.0348301	1.36754	0.113621	1.04844e+07	8.31563e+06	9.38303e+06	11372000	9880304	10886995	10685998	8430802	8690997	7.8251e+06	8954296	9703703	9491104	9164002	10738001	14213997	1	5.4	14.638	129	0.0021345	2.744	282480000	24
A0A0H2XFE8	A0A0H2XFE8	Putative membrane protein	SAUSA300_0013	0.791369	0.0367326	0.990228	0.968571	1.50102	0.10079	2.58687e+06	2.04717e+06	2.02716e+06	3.07283e+06	2.4503e+06	2.7073e+06	2.603e+06	2332100	1.7856e+06	2.0238e+06	2.5523e+06	2.3981e+06	1.13108e+06	2.8468e+06	2.4206e+06	3951098	1	3.8	34.148	312	0.0042508	2.6687	76111000	7
Q2FGY5	DING	3-5 exonuclease DinG	dinG	0.790505	0.0282641	1.11254	0.132874	1.28719	0.0807023	8.36426e+06	6.612e+06	7356134	8.5109e+06	8933899	7.6419e+06	8516998	7246796	6.5741e+06	6015098	7053102	7.3681e+06	7.6472e+06	7446695	8.1646e+06	9921406	15	17.2	104.22	897	0	49.17	1622100000	179
A0A0H2XEA4	A0A0H2XEA4	Intercellular adhesion operon transcription regulator, TetR family	tetR	0.790167	0.277489	1.08757	0.743537	1.07069	0.767657	4.1773e+06	3.30077e+06	3.5898e+06	3.5341e+06	3.3872e+06	4.3224e+06	4.8223e+06	3.6266e+06	4.0603e+06	2.2154e+06	4.0047e+06	4.3716e+06	2.3931e+06	3.8629e+06	4.1583e+06	2.5811e+06	1	6.5	21.987	186	0	11.434	128590000	16
A0A0H2XFK8	A0A0H2XFK8	Protoporphyrinogen oxidase	hemG	0.788941	0.389492	0.978158	0.90742	1.78297	0.025749	6.98493e+06	5510699	5.39033e+06	9.82543e+06	7.0248e+06	9292495	4637502	6.7705e+06	5.5154e+06	4246198	6293504	4145400	5732099	8.0464e+06	9883897	11546000	7	19.1	51.983	466	0	12.326	644010000	46
A0A0H2XF85	A0A0H2XF85	UvrABC system protein A	uvrA	0.788821	0.182565	1.13299	0.015628	0.931119	0.603798	9.4501e+06	7454436	8.44583e+06	6.94097e+06	9810602	7.1577e+06	11381997	7.6741e+06	7451304	7.2379e+06	8.1637e+06	8858098	8315697	8.2873e+06	7.3131e+06	5.2225e+06	14	21.8	105.38	948	0	66.272	1265500000	43
Q2FI70	NADK	NAD kinase	nadK	0.788616	0.0286143	1.07281	0.307994	1.25922	0.103555	8.16113e+06	6.436e+06	6.90464e+06	8.10437e+06	8286198	8894501	7.3027e+06	6518904	6.7767e+06	6012403	6754404	6418004	7541501	6.7367e+06	8206904	9369497	4	14.9	30.769	269	0	5.5042	376430000	22
A0A0H2XGY5	A0A0H2XGY5	Pseudouridine synthase	rluB	0.788555	0.0317452	1.12754	0.177108	1.35817	0.0243753	9622664	7.588e+06	8555799	1.03058e+07	10265997	10187996	8413999	7441902	7928703	7.3934e+06	7.7486e+06	8.2716e+06	9647203	9097404	10134006	11685995	4	20.4	27.969	245	0	30.495	875510000	100
A0A0H2XHC8	A0A0H2XHC8	Putative iron compound ABC transporter, iron compound-binding protein	SAUSA300_0598	0.788125	0.227678	0.85659	0.581932	1.28764	0.0222911	3.82033e+06	3.0109e+06	2.57911e+06	3.87697e+06	3183698	4.9351e+06	3342201	2.9883e+06	3199001	2.8454e+06	3424700	3153899	1.15872e+06	3.8099e+06	3.5412e+06	4.2798e+06	4	19.3	31.088	275	0	11.634	300320000	13
A0A0H2XFX7	A0A0H2XFX7	HTH-type transcriptional regulator rot	rot	0.787933	0.0597987	1.31161	0.544824	1.38834	0.226659	4.23547e+06	3.33727e+06	4.3772e+06	4.63327e+06	4.2001e+06	4276700	4.2296e+06	2745500	3.3285e+06	3937800	5521597	6.273e+06	1.337e+06	3.1788e+06	6.0894e+06	4.6316e+06	3	19.3	19.37	166	0	18.896	401350000	37
A0A0H2XI37	A0A0H2XI37	Esterase-like protein	SAUSA300_2296	0.787678	0.0395514	0.816591	0.553391	0.927818	0.351507	1.74593e+07	1.37523e+07	1.123e+07	1.27597e+07	18029990	15595996	18752006	15141002	12450005	13666005	14773998	15329996	3.5861e+06	13613998	11784997	12880002	7	32.7	35.545	306	0	49.63	1338800000	106
A0A0H2XEB3	A0A0H2XEB3	Uncharacterized protein	SAUSA300_0439	0.787493	0.12022	1.07825	0.75845	0.787277	0.552067	8.66747e+06	6.82557e+06	7359704	5.37362e+06	9539095	8.0188e+06	8444500	5665400	6.4062e+06	8405104	6693502	10049007	5336603	7.6652e+06	7.2438e+06	1.21185e+06	2	36	9.9987	89	0	29.987	263770000	23
A0A0H2XK48	A0A0H2XK48	General stress protein 20U	dps	0.787321	0.109334	0.706637	0.354734	0.867621	0.376512	8.4318e+06	6.63853e+06	4.69103e+06	5.75973e+06	10038994	7305301	7951104	7.2126e+06	6.3291e+06	6373898	7.403e+06	5.4896e+06	1.1805e+06	6.0663e+06	7.0302e+06	4.1827e+06	2	17	16.691	147	0	27.489	397690000	34
A0A0H2XJQ7	A0A0H2XJQ7	Uncharacterized protein	SAUSA300_1872	0.787146	0.0348099	1.05971	0.665892	1.2767	0.335526	2.04193e+07	16072999	1.70327e+07	20520336	21617008	20642990	18998000	17341000	17108000	13769997	19524012	17815008	13759006	14605002	19077004	27879002	7	32.9	27.43	243	0	39.353	1570200000	84
A0A0H2XHM5	A0A0H2XHM5	DNA translocase FtsK	ftsK	0.787115	0.0132195	1.12983	0.345145	1.35594	0.0481018	6.372e+07	50154992	5.66667e+07	6.8007e+07	66806028	65911012	58443028	49921972	53357000	47186004	48792992	53175028	68032016	65410996	59004964	79604960	12	19.5	83.376	747	0	91.459	3020400000	120
A0A0H2XI51	A0A0H2XI51	Uncharacterized protein	SAUSA300_2261	0.786899	0.209197	0.839579	0.496817	1.30332	0.0240981	2144833	1.68777e+06	1.41701e+06	2199700	1607499	2452699	2374301	1.7069e+06	1.9272e+06	1429199	1.9295e+06	1.52863e+06	792907	2.1714e+06	2212400	2.2153e+06	1	4.8	26.618	230	0.0021368	2.7587	48937000	4
Q2FGE4	DNAJ	Chaperone protein DnaJ	dnaJ	0.784892	0.0147464	1.35415	0.283751	1.16116	0.128188	7.7327e+06	6.06933e+06	8.2188e+06	7.04747e+06	7857805	8087497	7252796	5.7472e+06	6707800	5753000	6672800	6.3536e+06	11630000	6.3521e+06	7.7347e+06	7.0556e+06	6	17.2	41.76	379	0	58.847	759690000	103
A0A0H2XI20	A0A0H2XI20	Uncharacterized protein	SAUSA300_2143	0.78453	0.157324	0.855104	0.683877	1.143	0.412109	6.20707e+06	4.86963e+06	4.16404e+06	5565966	4.7878e+06	7310103	6523301	4627299	4729499	5252100	5.4924e+06	6.0184e+06	981327	6.8662e+06	5.5145e+06	4317199	2	36.7	9.2229	79	0	14.115	234740000	13
Q2FGJ3	EFP	Elongation factor P	efp	0.78414	0.0256167	1.3769	0.218581	1.21665	0.123219	6.26546e+06	4.913e+06	6.7647e+06	5.9774e+06	6.6147e+06	6.5876e+06	5.5941e+06	4.8831e+06	5270303	4.5856e+06	5491603	5.529e+06	9273496	6.5468e+06	6423802	4.9616e+06	4	21.6	20.554	185	0	28.722	408080000	49
A0A0H2XI96	A0A0H2XI96	Putative fibronectin/fibrinogen binding protein	SAUSA300_1101	0.784001	0.0682524	1.5242	0.324072	1.28699	0.044938	1.1811e+07	9259833	14113861	1.19173e+07	13770999	10468002	11193995	9515302	8794200	9469997	9008597	10642996	22689990	12114003	10283004	13355008	15	33.5	65.792	565	0	90.684	2465700000	203
A0A0H2XHE5	A0A0H2XHE5	Phosphatidate cytidylyltransferase	cdsA	0.7825	0.0367548	1.28968	0.121753	1.25516	0.0574318	5633565	4.40827e+06	5.68523e+06	5.53307e+06	6.2636e+06	5029102	5.608e+06	4.1649e+06	4312299	4.7476e+06	5397997	6887903	4769800	5885600	5.9556e+06	4757997	2	7.7	28.964	260	0	4.4981	380260000	30
Q2FGX4	AROC	Chorismate synthase	aroC	0.778641	0.0888884	0.968074	0.828231	1.18032	0.407929	5.1196e+06	3986333	3.85907e+06	4.70513e+06	5154999	5.2417e+06	4962100	3258500	3.757e+06	4.9435e+06	4.2843e+06	3.792e+06	3500899	5303602	5.2997e+06	3.5121e+06	6	18.8	43.046	388	0	17.926	498350000	29
A0A0H2XGI3	A0A0H2XGI3	Cardiolipin synthase	cls	0.778168	0.0372393	0.884007	0.282304	1.05597	0.554877	6.93574e+06	5.39717e+06	4771132	5.69923e+06	6.4919e+06	7.496e+06	6819303	6200403	5.0771e+06	4.914e+06	5046499	5.0978e+06	4.1691e+06	6161897	5.3692e+06	5566601	3	8.1	59.638	519	0	15.049	265540000	25
A0A0H2XJ73	A0A0H2XJ73	Uncharacterized protein	SAUSA300_1701	0.776855	0.0754065	0.927274	0.439734	1.22328	0.181953	4.87157e+06	3.7845e+06	3.50927e+06	4.6295e+06	5.586e+06	4615800	4412900	4245300	3.8183e+06	3.2899e+06	3.836e+06	3.3293e+06	3.3625e+06	4.0648e+06	4316297	5507402	6	18.5	46.396	422	0	8.4643	368960000	20
Q2FEN5	TOP3	DNA topoisomerase 3	topB	0.776623	0.0685747	0.998071	0.984855	1.19529	0.176777	1.66833e+07	12956665	1.29317e+07	15486995	14556001	18311002	17183006	14556001	13239000	11074994	13842003	13417994	11535000	13181994	16346999	16931992	14	21.7	81.523	711	0	87.424	2229800000	192
A0A0H2XJI8	A0A0H2XJI8	Lysine-specific permease	lysP	0.776398	0.0111917	1.10357	0.437839	1.16472	0.0272354	3.73223e+06	2.8977e+06	3197801	3374999	3.882e+06	3.896e+06	3.4187e+06	3.1008e+06	2773900	2818400	2871401	2857801	3864201	3419000	3191199	3514798	2	4	54.218	497	0	3.0373	253790000	27
A0A0H2XHY5	A0A0H2XHY5	Uncharacterized protein	SAUSA300_2086	0.776318	0.29599	0.564686	0.0845965	0.627074	0.182559	5.00873e+06	3.88837e+06	2.19571e+06	2438296	5.2427e+06	6.4017e+06	3.3818e+06	4.3739e+06	3309899	3981301	3.0708e+06	2.6451e+06	871220	3.1948e+06	3.3689e+06	751190	6	18.9	45.646	397	0	13.283	384460000	25
Q2FG87	QUEA	S-adenosylmethionine:tRNA ribosyltransferase-isomerase	queA	0.775792	0.0614455	1.3278	0.0142106	1.39874	0.0872762	1.01206e+07	7.8515e+06	1.04252e+07	1.09822e+07	8922001	11571000	9868894	8605201	7.1648e+06	7.7845e+06	9623598	10442003	11210004	9266596	13589002	10090997	4	11.4	38.968	341	0	14.103	808310000	63
Q2FIN9	HPF	Ribosome hibernation promotion factor	hpf	0.774263	0.0201006	1.01941	0.87288	1.21387	0.113122	2.15767e+07	16706005	1.70303e+07	20278994	22880006	21414988	20434990	18207008	14584009	17326998	19722998	14326004	17041992	17686008	22438986	20711988	5	28.4	22.213	190	0	32.22	1550500000	80
Q2FJE2	GLMU	Bifunctional protein GlmU	glmU	0.774193	0.00502679	0.919787	0.752592	1.06832	0.71687	9558769	7.40034e+06	6.80673e+06	7.9059e+06	9275801	10253003	9147503	7170999	7.7208e+06	7309204	7.8003e+06	9216698	3403198	7.5666e+06	10287001	5864101	4	13.3	48.532	450	0	15.516	733880000	75
A0A0H2XII9	A0A0H2XII9	Regulatory protein, TetR family	SAUSA300_2490	0.773965	0.0595041	1.15176	0.243284	1.25882	0.113476	2.93553e+06	2.272e+06	2.6168e+06	2.86003e+06	2.7174e+06	3195201	2894001	2.6482e+06	2255901	1.9119e+06	2.5748e+06	2.4061e+06	2.8695e+06	2.4632e+06	3.0398e+06	3.0771e+06	1	7.7	21.879	182	0	20.696	81973000	4
A0A0H2XGX6	A0A0H2XGX6	Tryptophan--tRNA ligase	trpS	0.770686	0.163592	1.20039	0.0771688	1.21676	0.0364082	8.2952e+06	6.393e+06	7.6741e+06	7.77877e+06	6.3177e+06	10154002	8413899	6.1538e+06	6.5889e+06	6.4363e+06	6820304	8634101	7567899	7107102	8577702	7.6515e+06	7	26.7	36.909	329	0	22.771	931410000	89
A0A0H2XIC7	A0A0H2XIC7	Putative Na+/H+ antiporter	SAUSA300_2384	0.770643	0.00927225	0.993175	0.940563	1.23245	0.117469	1.2332e+07	9.50356e+06	9.4387e+06	11712668	12483992	11868005	12643999	10342995	8461196	9706500	9234200	10569002	8512900	10318002	11260001	13560001	7	9.2	79.339	692	0	18.632	1228000000	60
Q2FE11	PGCA	Phosphoglucomutase	pgcA	0.767928	0.0220405	1.20569	0.107138	1.26588	0.146509	1.5939e+07	1.224e+07	1.47577e+07	15494334	16235990	14939991	16641006	13539006	12614996	10565999	13821998	14016006	16435001	13180007	14783005	18519990	11	23.4	62.376	552	0	118.69	1576300000	158
A0A0H2XHX5	A0A0H2XHX5	Deoxynucleoside kinase family protein	SAUSA300_0541	0.767663	0.169169	1.3952	0.084863	0.621898	0.0950187	1.50323e+06	1.15398e+06	1.61003e+06	717656	1.3952e+06	1.6241e+06	1.4904e+06	936420	1548501	977010	1585900	1571800	1.6724e+06	753570	651261	748136	2	11.4	26.227	220	0	5.6814	90351000	5
A0A0H2XJE4	A0A0H2XJE4	Glycerol uptake operon antiterminator regulatory protein	glpP	0.76646	0.0119423	1.48842	0.336419	1.28772	0.0293309	6.83937e+06	5.2421e+06	7.80247e+06	6.75036e+06	6616998	6768501	7.1326e+06	5121001	5867498	4.7378e+06	4954902	6048503	12404003	7.0365e+06	6130799	7083800	4	32.2	20.45	180	0	25.012	477640000	39
Q2FES0	TRUA	tRNA pseudouridine synthase A	truA	0.764669	0.15112	0.919042	0.677163	1.18396	0.394256	4.82073e+06	3.68627e+06	3.38783e+06	4.3644e+06	4.3948e+06	5.3222e+06	4.7452e+06	4.4034e+06	4.1182e+06	2.5372e+06	3.2358e+06	4.0131e+06	2.9146e+06	4731200	4.8177e+06	3.5443e+06	4	16.5	31.279	267	0	9.3385	371250000	30
P00924	ENO1	YEAST Enolase 1	ENO1	0.761378	0.0459634	1.59439	0.218374	1.15556	0.312226	925340032	7.04534e+08	1.1233e+09	8.14134e+08	880749888	1030300672	864969536	601400000	716240448	795960128	686000256	1034999808	1648899584	860090112	917020608	665290048	19	57	46.816	437	0	323.31	165120000000	2024
A0A0H2XGM6	A0A0H2XGM6	ABC transporter, ATP-binding protein	SAUSA300_1516	0.760936	0.266944	1.12527	0.74466	0.781742	0.302783	2.3896e+06	1.81833e+06	2.04612e+06	1.42147e+06	2330901	1.6779e+06	3160001	1813199	1.6269e+06	2.0149e+06	2084299	3.1401e+06	913953	1.5264e+06	1.9098e+06	828200	3	10	29.171	261	0.0052029	2.2925	182520000	10
Q2FHG9	IF2	Translation initiation factor IF-2	infB	0.760228	0.0316015	1.0693	0.627974	1.16245	0.24223	5.2746e+07	4.0099e+07	4.2878e+07	4.6613e+07	54229032	50262968	53745968	42269972	45131024	32896000	35271008	46532980	46830020	51492972	47155008	41191004	22	41.8	77.87	705	0	252.6	8226400000	453
Q2FG37	ACCD	Acetyl-coenzyme A carboxylase carboxyl transferase subunit beta	accD	0.759999	0.00957525	1.09684	0.573152	1.17617	0.19303	2.58347e+07	1.96343e+07	21535664	23093336	25612012	27747984	24144006	20877986	18083990	19941010	25037996	23986994	15582002	19190002	23932004	26158002	11	44.9	31.871	285	0	97.699	3174000000	304
A0A0H2XFR3	A0A0H2XFR3	Putative membrane protein	SAUSA300_1334	0.759431	0.104125	1.11023	0.46109	1.01261	0.908575	6.5334e+06	4.96167e+06	5.50857e+06	5.02423e+06	7228099	5234901	7.1372e+06	5705297	4664601	4.5151e+06	5903001	6214502	4408200	4486101	5.6779e+06	4908700	8	25.8	50.171	446	0	33.253	654760000	57
A0A0H2XHG7	A0A0H2XHG7	Uncharacterized protein	SAUSA300_2404	0.759032	0.0262778	0.801031	0.509173	0.982774	0.926301	3.9261e+06	2.98003e+06	2.3871e+06	2.9287e+06	3598402	3721699	4458200	2980301	3.0832e+06	2.8766e+06	2.9195e+06	3.4585e+06	783293	3868602	2.8358e+06	2.0817e+06	3	7.6	58.439	525	0.0079051	1.6201	173350000	3
A0A0H2XEM7	A0A0H2XEM7	Indole-3-pyruvate decarboxylase	ipdC	0.75623	0.012303	1.16976	0.0919066	1.32445	0.0606229	2.2003e+07	1.66393e+07	19464006	22037998	23964012	21327006	20718014	17858988	15321992	16737006	17932996	18989010	21470012	18510004	22361988	25242002	9	24.7	60.538	546	0	70.499	1797600000	114
A0A0H2XJ48	A0A0H2XJ48	Uncharacterized protein	SAUSA300_1583	0.755055	0.0454792	1.24487	0.0577004	1.66105	0.0631843	11899666	8984901	1.11851e+07	14924336	12129997	13365005	10203996	9014506	9716001	8224196	9757206	11872996	11925003	11108002	19016998	14648008	2	15.7	15.643	140	0	7.5925	455700000	6
A0A0H2XJG9	A0A0H2XJG9	Uncharacterized protein	SAUSA300_1684	0.754007	0.0446918	1.0973	0.745759	1.35501	0.0302254	2.1918e+06	1.65263e+06	1.81343e+06	2.23933e+06	2130201	1.9984e+06	2.4468e+06	1.9141e+06	1.5374e+06	1.5064e+06	1.8867e+06	2.5429e+06	1.01068e+06	2.4189e+06	2.29e+06	2009100	3	9.8	43.925	399	0	4.0809	175430000	12
Q2FHM9	KGUA	Guanylate kinase	gmk	0.751557	0.291476	1.19236	0.713232	0.641479	0.108958	4.39687e+06	3.3045e+06	3.94016e+06	2.11977e+06	6059701	3.0096e+06	4.1213e+06	3163299	3.1997e+06	3.5505e+06	5.415e+06	5.6737e+06	731794	2.4224e+06	2907500	1.0294e+06	4	21.3	24.037	207	0	12.402	308970000	23
A0A0H2XIN4	A0A0H2XIN4	Amino acid/peptide transporter (Peptide:H+ symporter)	SAUSA300_0712	0.748698	0.388961	0.974629	0.957032	0.765141	0.207895	7.41247e+06	5.5497e+06	5.4089e+06	4.2463e+06	10109999	3962701	8.1647e+06	6181798	4.2361e+06	6231203	7.3454e+06	8180797	700504	5.383e+06	3680402	3.6755e+06	2	6	54.794	501	0	8.3869	457980000	40
Q2FG30	Y1654	Uncharacterized peptidase	SAUSA300_1654	0.748171	0.270334	1.14023	0.55534	1.26878	0.140591	2.21937e+06	1.66047e+06	1.89332e+06	2.10677e+06	3.0602e+06	1.8018e+06	1.7961e+06	1.4991e+06	1.5867e+06	1.8956e+06	2.4236e+06	2.0015e+06	1254856	2.1562e+06	2.446e+06	1.7181e+06	3	12.5	39.553	351	0	13.335	145940000	12
A0A0H2XF59	A0A0H2XF59	Putative membrane protein	SAUSA300_0622	0.747106	0.0161806	0.635608	0.245881	1.30205	0.00317767	6.7529e+06	5.04513e+06	3.20673e+06	6569032	7335400	6.0508e+06	6872503	5451297	4.8714e+06	4.8127e+06	4.1444e+06	4.9082e+06	567583	6793100	6.5634e+06	6.3506e+06	3	10	28.796	250	0	19.152	395220000	23
A0A0H2XGJ0	A0A0H2XGJ0	Spermidine N(1)-acetyltransferase	speG	0.744729	0.0459145	0.78117	0.565961	1.02871	0.821067	1.10728e+07	8.24624e+06	6.44171e+06	8.483e+06	9237399	11698995	12282008	7.5961e+06	8538204	8604405	9048297	9566602	710231	6.772e+06	9947306	8729701	3	18.8	19.78	165	0	13.658	831730000	45
A0A0H2XIA4	A0A0H2XIA4	Putative substrate--CoA ligase	SAUSA300_0559	0.743585	0.343545	1.2653	0.522651	2.10757	0.045742	2.41333e+06	1.79452e+06	2.2706e+06	3.78207e+06	2.276e+06	2719400	2244599	2.0173e+06	740052	2.6262e+06	1901901	1.8548e+06	3.0551e+06	3.07e+06	3.7668e+06	4.5094e+06	1	2.2	52.023	458	0.0052247	2.3099	70623000	4
Q2FF28	FABZ	3-hydroxyacyl-[acyl-carrier-protein] dehydratase FabZ	fabZ	0.742575	0.0702382	1.21433	0.155816	1.03006	0.841043	7.6245e+06	5.66177e+06	6.87523e+06	5.83193e+06	8374203	7.4799e+06	7019399	4.5638e+06	6947202	5474300	6.924e+06	6812896	6.8888e+06	5188502	6.5286e+06	5.7787e+06	2	13.7	16.081	146	0	7.2458	374100000	29
A0A0H2XG31	A0A0H2XG31	Putative membrane protein	SAUSA300_2262	0.74254	0.139586	0.599074	0.193795	1.48135	0.00238947	7.14314e+06	5.30407e+06	3.17753e+06	7.8572e+06	8374203	7735905	5.3193e+06	5.4443e+06	5854697	4613201	4390501	4588900	553179	7.731e+06	7997005	7843596	1	2.9	28.034	245	0.0021322	2.7404	176980000	15
A0A0H2XFZ7	A0A0H2XFZ7	Putative ABC transporter protein EcsB	SAUSA300_1785	0.742477	0.32909	0.71813	0.421113	0.743267	0.315332	3.97427e+06	2.9508e+06	2.11906e+06	2.19323e+06	5.0345e+06	2.6134e+06	4.2749e+06	4.1142e+06	2.3476e+06	2390601	2.8001e+06	2.885e+06	672080	2.6207e+06	2.3746e+06	1.5844e+06	5	9.8	48.441	407	0	12.303	211560000	16
Q2FI62	Y916	Putative phosphoesterase	SAUSA300_0916	0.740498	0.023007	0.878053	0.266495	1.3073	0.0332377	6.18813e+06	4.5823e+06	4.0235e+06	5.99044e+06	6076998	6573801	5913601	3.7801e+06	4994198	4972601	4259901	4.1003e+06	3.7103e+06	6.0511e+06	5.645e+06	6.2752e+06	6	39.1	19.326	169	0	27.729	496230000	36
A0A0H2XJ98	A0A0H2XJ98	PTS system, glucose-specific IIA component	crr	0.737653	0.0238091	1.10139	0.404685	1.48753	0.0133739	8.11863e+06	5.98873e+06	6.59593e+06	8.90843e+06	7.6651e+06	9221500	7469304	6.4389e+06	5843600	5.6837e+06	6.58e+06	5.5464e+06	7.6614e+06	7.6322e+06	9769197	9323900	4	27.1	17.96	166	0	27.554	592800000	33
A0A0H2XGN7	A0A0H2XGN7	Putative thioredoxin	SAUSA300_1690	0.7364	0.027736	1.40914	0.0280018	1.34219	0.0141863	3.57043e+06	2.62927e+06	3.705e+06	3.52897e+06	4.101e+06	3.4056e+06	3.2047e+06	2.6881e+06	2.6922e+06	2507500	3.0789e+06	4.0343e+06	4.0018e+06	3192600	3.486e+06	3908299	1	11.7	11.855	103	0	4.4036	92479000	16
A0A0H2XFK1	A0A0H2XFK1	Uncharacterized protein	SAUSA300_2350	0.735988	0.0295862	1.14641	0.479054	1.43746	0.123103	2.76363e+06	2.034e+06	2.3318e+06	2.9238e+06	3.1106e+06	2.7718e+06	2.4085e+06	1886400	2.1848e+06	2.0308e+06	2.1005e+06	1.835e+06	3.0599e+06	2200001	2827301	3.7441e+06	2	10.3	17.419	155	0.0021459	2.7764	132800000	12
A0A0H2XFJ7	A0A0H2XFJ7	Transporter gate domain protein	SAUSA300_2133	0.734498	0.163337	0.890736	0.749143	1.15074	0.216348	5.3471e+06	3.92743e+06	3498309	4.51947e+06	4764197	4443401	6833698	4.6446e+06	3.4678e+06	3669902	4.1859e+06	5.1435e+06	1165526	4700799	4689898	4.1677e+06	2	4.8	47.883	438	0	18.455	211280000	23
Q2FHM8	RPOZ	DNA-directed RNA polymerase subunit omega	rpoZ	0.73434	0.205515	1.7564	0.123012	1.56828	0.0992744	1.9437e+06	1.42734e+06	2.50697e+06	2.23847e+06	1.8542e+06	2.3326e+06	1644300	1.7735e+06	884909	1.6236e+06	1.7042e+06	2.4497e+06	3.367e+06	1.7608e+06	2.6624e+06	2.2922e+06	1	12.5	8.1501	72	0.0078895	1.5814	54529000	5
A0A0H2XFD5	A0A0H2XFD5	Transcriptional regulator, LysR family domain protein	SAUSA300_0093	0.733859	0.243737	1.53856	0.203369	1.57254	0.195971	1.31117e+06	962211	1.48042e+06	1.51311e+06	957997	1.5174e+06	1.4581e+06	1.304e+06	673959	908673	1.3778e+06	1.042e+06	2.02146e+06	2.08846e+06	1.396e+06	1.05487e+06	1	3.8	33.41	286	0	3.119	29332000	1
A0A0H2XH28	A0A0H2XH28	Uncharacterized protein	SAUSA300_1160	0.730392	0.106829	1.31183	0.142292	1.29904	0.352924	4.77767e+06	3.48957e+06	4.57773e+06	4.5331e+06	4.2878e+06	5.6591e+06	4.3861e+06	3.9489e+06	3.9038e+06	2.616e+06	3.7808e+06	4837997	5.1144e+06	3.3044e+06	6268799	4026102	2	20.2	11.04	94	0.007874	1.521	183690000	10
A0A0H2XIF1	A0A0H2XIF1	Transport permease protein	tagG	0.726921	0.123312	0.968592	0.853618	1.49682	0.0206343	3.19017e+07	2.319e+07	2.24617e+07	3.47113e+07	39022012	25596000	31087012	24281012	18960010	26329016	23986994	26689012	16708994	32793998	32251000	39088984	5	18.9	31.489	270	0	20.76	1792900000	82
A0A0H2XJI3	A0A0H2XJI3	Uncharacterized protein	SAUSA300_1706	0.723968	0.0917418	2.05695	0.165159	1.48504	0.294069	10710231	7.75387e+06	1.59493e+07	11514799	10214997	8844699	13070997	6.7711e+06	8.2284e+06	8262099	9901999	12499004	25447000	6967401	10195002	17381994	3	12.3	36.053	317	0	7.3518	386120000	28
A0A0H2XGC3	A0A0H2XGC3	Hypoxanthine phosphoribosyltransferase	hpt	0.723777	0.118448	1.16604	0.335933	1.44192	0.0456119	5.36873e+06	3.88577e+06	4.53097e+06	5.60297e+06	6.1346e+06	5.6483e+06	4323299	3.1308e+06	3653201	4.8733e+06	4632802	4.9685e+06	3.9916e+06	5009798	5.7864e+06	6012697	4	25.1	20.585	183	0	13.279	373440000	34
A0A0H2XH09	A0A0H2XH09	Adenylate kinase	adk	0.72361	0.100379	1.53785	0.134006	0.751885	0.33079	1.2674e+07	9.17104e+06	1.41037e+07	6.89557e+06	15634994	10582005	11805003	7923401	9702305	9887400	10186002	13221998	18902996	8609696	9091404	2.9856e+06	6	31.2	23.974	215	0	23.708	1117700000	102
Q2FIC3	MNHA1	Na(+)/H(+) antiporter subunit A1	mnhA1	0.721998	0.0086434	1.29842	0.13206	1.39984	0.030089	1.82817e+07	1.31993e+07	17138336	1.8477e+07	18591994	19569002	16684006	14166008	12002998	13428997	13217000	18536010	19661998	15542993	20126996	19761000	3	3.7	89.395	801	0	10.448	695740000	60
Q2FF09	KITH	Thymidine kinase	tdk	0.719228	0.233923	1.98615	0.161896	1.72553	0.168622	4.88e+06	3.50983e+06	6.97106e+06	6.05633e+06	4704299	5.3792e+06	4.5565e+06	2.1311e+06	5.3185e+06	3.0799e+06	5.4491e+06	4933097	10530995	4.0978e+06	5.8726e+06	8198597	5	33.7	22.214	199	0	16.739	406710000	17
Q2FGW1	EBPS	Elastin-binding protein EbpS	ebpS	0.71852	0.336427	1.00205	0.993137	1.17321	0.412736	9.11326e+06	6.54807e+06	6.5615e+06	7.68223e+06	6.0567e+06	8163100	13119994	6141004	8567796	4.9354e+06	5.1317e+06	6.0484e+06	8504396	6.4881e+06	8644998	7913602	2	8.4	53.221	486	0	36.964	413310000	44
A0A0H2XHJ7	A0A0H2XHJ7	Branched-chain amino acid transport system carrier protein	brnQ	0.717729	0.0445899	1.11979	0.526311	1.65839	0.00362948	5476068	3.93033e+06	4.40113e+06	6.51803e+06	5360603	6.2646e+06	4.803e+06	3.5896e+06	4577599	3.6238e+06	3.4251e+06	4.2936e+06	5.4847e+06	5985200	6886701	6682202	1	2.4	49.7	451	0	4.811	145250000	19
A0A0H2XIU6	A0A0H2XIU6	Putative regulator of transfer genes ArtA	SAUSA300_pUSA030009	0.71508	0.230842	1.75876	0.256434	1.84775	0.0696297	2.2053e+06	1.57697e+06	2.7735e+06	2.91383e+06	2.3051e+06	2.266e+06	2.0448e+06	716501	1.8687e+06	2145699	1.9422e+06	2.0223e+06	4.356e+06	2441899	2.7705e+06	3.5291e+06	1	16.1	7.1811	62	0	3.6357	62188000	7
Q2FG56	IF3	Translation initiation factor IF-3	infC	0.714522	0.104259	1.16127	0.381598	1.21144	0.43935	6.11733e+07	4.37097e+07	5.07587e+07	5.29517e+07	52543012	71700984	59275960	45391020	53448004	32289996	54315996	54545984	43413980	35745992	65042000	58067028	7	45.1	20.213	175	0	62.76	5482200000	194
Q2FEQ5	RL18	50S ribosomal protein L18	rplR	0.713246	0.127004	0.837087	0.669005	0.822492	0.701305	1.03517e+07	7383334	6.1805e+06	6.07273e+06	12053998	7998200	11003000	5.6202e+06	7.6363e+06	8893501	9105695	8.0815e+06	1354291	10937995	6.7776e+06	502596	2	17.6	13.097	119	0	14.24	465300000	43
A0A0H2XI95	A0A0H2XI95	Alanine racemase	alr2	0.712582	0.0409225	2.70679	0.336565	1.42615	0.0901244	20395328	14533334	3.93387e+07	2.07267e+07	19840004	23922988	17422992	15292001	13507004	14800997	14796008	18472990	84746968	16103003	20516012	25561000	1	2.5	41.409	361	0.0050916	2.0119	1384700000	128
A0A0H2XFS3	A0A0H2XFS3	Putative lipoprotein	SAUSA300_2354	0.71098	0.0787654	1.00347	0.978184	0.930568	0.636137	4.3486e+06	3.09177e+06	3102499	2.8771e+06	3.3696e+06	4.6376e+06	5038599	3.3701e+06	3.1602e+06	2.745e+06	3.2879e+06	3.5401e+06	2479499	3.2455e+06	3263898	2.1219e+06	2	14.6	23.061	199	0	12.432	155230000	3
P02701	AVID	CHICK Avidin	AVD	0.709993	0.0842995	1.63738	0.146764	1.0039	0.984362	12705672192	9.02093e+09	1.47707e+10	9.0561e+09	14269010944	10149008384	13698997248	7916510208	8194293760	10952000512	10213995520	13538001920	20559996928	11008004096	6389497344	9770797056	16	58.6	16.768	152	0	323.31	722060000000	5834
A0A0H2XJ02	A0A0H2XJ02	Glycosyl transferase, group 4 family protein	SAUSA300_0731	0.7057	0.113797	0.664085	0.197695	1.26491	0.165564	3.70563e+06	2.61507e+06	1.73663e+06	3.30783e+06	4602601	3.1726e+06	3.3417e+06	2.8851e+06	2.0205e+06	2.9396e+06	2.3002e+06	2.1391e+06	770578	3578098	2.747e+06	3598402	1	2.8	38.528	351	0.0051975	2.29	84629000	14
A0A0H2XKN3	A0A0H2XKN3	Transfer complex protein TraH	traH	0.700621	0.119345	1.22963	0.611307	0.663693	0.379649	2.03501e+06	1.42577e+06	1.75318e+06	946273	2.18513e+06	1606800	2313099	1.8611e+06	1.24589e+06	1.17032e+06	2323400	647132	2.289e+06	455272	572016	1.81153e+06	1	6.2	18.763	161	0	4.6592	30610000	5
Q2FEP6	RL16	50S ribosomal protein L16	rplP	0.700347	0.334441	1.27628	0.614907	0.608255	0.219098	1.00335e+08	70269344	8.96834e+07	4.27417e+07	125390072	56515000	119100032	54074036	53693980	103040016	123030048	119610032	26410002	53443976	50842012	23938996	7	50	16.242	144	0	111.45	11579000000	382
A0A0H2XKJ6	A0A0H2XKJ6	Uncharacterized protein	SAUSA300_2289	0.697369	0.198935	1.34022	0.206397	1.18228	0.582272	3.84087e+06	2.6785e+06	3.58977e+06	3.16673e+06	2927600	4768602	3.8264e+06	3608602	1.7467e+06	2.6802e+06	3.1255e+06	4.0851e+06	3558699	2.6658e+06	4390501	2.4439e+06	2	7.4	24.956	215	0	3.0473	133280000	19
A0A0H2XK72	A0A0H2XK72	Ribosome biogenesis GTPase A	SAUSA300_1136	0.695153	0.307202	1.71456	0.250018	1.82409	0.123719	3.88053e+06	2.69757e+06	4.62513e+06	4.9206e+06	3.8589e+06	4.0022e+06	3.7805e+06	3.4665e+06	3.93e+06	696200	3.72e+06	3.498e+06	6657397	3881702	5209301	5.6708e+06	4	15.6	33.38	294	0	36.556	335680000	30
A0A0H2XFU6	A0A0H2XFU6	Putative membrane protein	SAUSA300_2624	0.691269	0.200573	0.590161	0.290718	0.801964	0.741367	4.3204e+06	2.98656e+06	1.76255e+06	2.39511e+06	3.8448e+06	5150700	3.9657e+06	1.56538e+06	4.1893e+06	3.205e+06	3.0514e+06	930976	1.30528e+06	869253	948580	5367503	2	8.6	28.915	255	0	8.6654	49308000	10
Q2FJE7	ISPE	Putative 4-diphosphocytidyl-2-C-methyl-D-erythritol kinase	ispE	0.688772	0.31233	1.61418	0.300521	1.31719	0.50985	7.9524e+06	5.47739e+06	8.8415e+06	7.21476e+06	7.2491e+06	9102096	7.506e+06	1.35236e+06	7495598	7584195	6.2848e+06	7592703	12647008	8392701	8505295	4.7463e+06	3	13.1	31.442	282	0.0087209	1.2028	243110000	2
A0A0H2XH66	A0A0H2XH66	Oligopeptide permease, peptide-binding protein	opp-1A	0.683994	0.0571016	0.83492	0.631621	1.33232	0.0713885	4.16743e+06	2.8505e+06	2.37994e+06	3.79777e+06	4648797	3269400	4.5841e+06	2.9176e+06	2.4526e+06	3.1813e+06	3.265e+06	3.2601e+06	614723	3781199	4.3688e+06	3.2433e+06	4	8.3	60.018	532	0	6.4575	301820000	14
A0A0H2XE42	A0A0H2XE42	Uncharacterized protein	SAUSA300_0940	0.677849	0.0843665	1.01144	0.95245	1.34897	0.241334	4.93753e+06	3.3469e+06	3.3852e+06	4.51487e+06	5.8233e+06	5322497	3666798	3.218e+06	3001301	3.8214e+06	3.6018e+06	4213501	2.3403e+06	3.3037e+06	4179099	6061800	1	5.9	13.229	118	0	3.5181	197880000	17
Q2FGX5	AROB	3-dehydroquinate synthase	aroB	0.675069	0.13712	1.35877	0.0150172	0.813558	0.0989396	12947604	8.74053e+06	1.18763e+07	7.11093e+06	14837006	8491801	15514005	9487202	8367098	8.3673e+06	12950007	12035001	10643995	6708997	8406505	6217296	6	27.7	40.315	354	0	26.354	702200000	46
A0A0H2XK79	A0A0H2XK79	Osmoprotectant ABC transporter, permease	SAUSA300_0707	0.673402	0.0704256	1.1713	0.17632	1.21207	0.496981	5532699	3.72573e+06	4.36397e+06	4515866	4375499	6.8978e+06	5.3248e+06	3624198	3806302	3.7467e+06	3.5948e+06	4792600	4704498	4728999	6.2315e+06	2.5871e+06	4	8.7	56.057	504	0	9.372	421400000	23
A0A0H2XER0	A0A0H2XER0	Probable queuosine precursor transporter	SAUSA300_1324	0.672142	0.248313	0.902256	0.771126	0.984667	0.951482	1.45352e+07	9769699	8.81477e+06	9.6199e+06	19144008	8705498	15755991	8717303	7434802	13156992	10306005	12258000	3.8803e+06	12354005	9450898	7054799	3	14.5	26.031	234	0	12.193	898950000	50
Q2FHG5	RS15	30S ribosomal protein S15	rpsO	0.666286	0.46504	1.96607	0.349348	0.55093	0.309854	3.70987e+07	24718331	4.85979e+07	1.36181e+07	57477996	13075007	40742984	16506010	16454003	41194980	77434968	60605980	7.7528e+06	4393201	15711995	20748988	3	40.4	10.608	89	0	99.351	2942900000	168
Q2FDV8	CLPL	ATP-dependent Clp protease ATP-binding subunit ClpL	clpL	0.664542	0.467958	1.54547	0.26605	0.487734	0.0109281	2.9656e+06	1.97077e+06	3045768	961210	5.4197e+06	1.4192e+06	2.0579e+06	1870600	2.022e+06	2.0197e+06	4706103	2269200	2162001	1.3786e+06	869390	635640	7	16.3	77.851	701	0	11.463	296950000	13
Q2FHT6	THIO	Thioredoxin	trxA	0.658763	0.058449	1.1808	0.579793	0.897299	0.643587	2.69207e+07	1.77343e+07	2.09407e+07	15913002	27833004	29885000	23043998	16509000	23170992	13522996	21893002	28216996	12711999	12221994	20051010	15466002	4	41.3	11.44	104	0	21.528	1303400000	53
A0A0H2XHY9	A0A0H2XHY9	TPR domain protein	SAUSA300_0746	0.657583	0.206962	1.24238	0.492078	0.582707	0.0775642	2.20066e+06	1.44712e+06	1.79787e+06	843245	2.8364e+06	1.28978e+06	2.4758e+06	1.69192e+06	1.09423e+06	1.5552e+06	2.0169e+06	2.4045e+06	972222	489233	955713	1.08479e+06	1	1.9	57.079	479	0.0051813	2.2017	55847000	7
A0A0H2XGT6	A0A0H2XGT6	Alkyl hydroperoxide reductase AhpD	SAUSA300_2418	0.651146	0.160212	1.5216	0.254405	1.40732	0.272738	5.8569e+06	3.8137e+06	5.80293e+06	5.3671e+06	5141597	7.0804e+06	5348703	4.6625e+06	4.9864e+06	1792200	4609202	4801301	7998295	4.0562e+06	6.3451e+06	5699997	3	16.4	16.484	140	0	8.0373	363250000	32
A0A0H2XF42	A0A0H2XF42	Cytochrome D ubiquinol oxidase, subunit I	SAUSA300_0986	0.647994	0.0207624	1.58555	0.0234018	1.14329	0.22776	1.3394e+07	8.67923e+06	1.37613e+07	9.92284e+06	14064007	14940998	11177003	9297594	7.5362e+06	9203900	11568996	16081005	13634009	10420007	10733999	8614501	3	8.2	51.145	453	0	18.483	528140000	42
A0A0H2XIM2	A0A0H2XIM2	ABC transporter, ATP-binding protein, MsbA family	SAUSA300_0671	0.647043	0.0733472	1.17272	0.0544235	1.14178	0.219354	2.77097e+06	1.79293e+06	2.1026e+06	2.04713e+06	3.5103e+06	2.6464e+06	2.1562e+06	1.8363e+06	1624400	1.9181e+06	2.0065e+06	2052000	2.2493e+06	1.9222e+06	1.8711e+06	2348101	3	7.7	63.285	557	0.0086957	1.1515	98554000	2
A0A0H2XI68	A0A0H2XI68	Staphylococcal respiratory response protein, SrrA	srrA	0.63972	0.0818233	1.43941	0.327541	1.35156	0.300929	7.4271e+06	4751267	6.83903e+06	6.4216e+06	8816901	5513099	7951304	4346303	3.9742e+06	5.9333e+06	5744503	4462599	10309998	4.1374e+06	6591302	8536105	3	20.7	28.161	241	0	21.186	438680000	20
A0A0H2XH45	A0A0H2XH45	Putative lipoprotein	SAUSA300_0693	0.630128	0.353407	2.0559	0.301734	0.822302	0.653701	4.00707e+06	2.52497e+06	5.19107e+06	2.07628e+06	4.8583e+06	1.4112e+06	5.7517e+06	1.6602e+06	2.5388e+06	3.3759e+06	6357899	8.2734e+06	941912	3634399	1.4438e+06	1.15065e+06	2	11.6	16.045	146	0	3.9631	254300000	19
A0A0H2XFT2	A0A0H2XFT2	UPF0154 protein	SAUSA300_1240	0.619929	0.0475079	1.3558	0.397021	1.59067	0.0590265	17961672	1.1135e+07	1.50968e+07	1.7712e+07	16979000	20840014	16066002	7.3179e+06	13429992	12656994	19833998	17682010	7.7744e+06	19679006	18960010	14497003	3	34.7	11.024	95	0	11.286	877740000	102
A0A0H2XHZ3	A0A0H2XHZ3	Cmp-binding-factor 1	cbf1	0.59959	0.130928	1.58575	0.042116	1.29905	0.211188	14689434	8.80763e+06	1.39667e+07	1.14415e+07	19199010	8800295	16068997	9517894	8.2295e+06	8675499	12626993	17361002	11912004	8210605	11983004	14130992	6	24.6	35.778	313	0	20.694	1132300000	80
A0A0H2XH57	A0A0H2XH57	HIT family protein	SAUSA300_1787	0.596125	0.00468989	2.09615	0.319505	1.45686	0.0566721	10107729	6.02547e+06	1.26303e+07	8.77824e+06	9272197	11523994	9526996	5865799	6082102	6.1285e+06	5.2433e+06	8544596	24102992	10647007	8609104	7.0786e+06	2	17.1	15.945	140	0.0095511	1.0344	269450000	6
A0A0H2XHU9	A0A0H2XHU9	Dihydrofolate reductase	folA	0.594009	0.145777	1.69636	0.277646	0.966369	0.964891	5.3906e+06	3.20207e+06	5.43187e+06	3.09438e+06	5.9286e+06	5303700	4939499	3.1599e+06	5265198	1.1811e+06	3.7584e+06	4.4821e+06	8055100	776830	1485100	7.0212e+06	5	35.2	18.251	159	0	8.9645	366270000	20
A0A0H2XHI5	A0A0H2XHI5	Uncharacterized protein	SAUSA300_0603	0.588821	0.028086	1.8609	0.0800191	1.59095	0.0185203	1.09703e+06	645955	1.20205e+06	1.02768e+06	1326700	890792	1073600	603950	599424	734490	1.3551e+06	1.509e+06	742061	850070	1.10378e+06	1.1292e+06	2	9.2	27.877	238	0	4.4309	78025000	2
Q2FIV6	UPPP	Undecaprenyl-diphosphatase	uppP	0.567948	0.146993	2.02118	0.0713899	0.795584	0.56742	5.53413e+07	31430996	6.35277e+07	2.5006e+07	69672992	36765016	59586008	28997992	17049992	48245004	58983980	81827976	49770996	23216988	34243016	17557988	3	12	32.269	291	0	14.921	2420900000	68
A0A0H2XE45	A0A0H2XE45	UDP-N-acetylglucosamine 2-epimerase	SAUSA300_2065	0.558367	0.0532398	2.26358	0.04559	2.55003	0.000951312	3.47e+06	1.93753e+06	4.38577e+06	4.94077e+06	2.6028e+06	4516200	3291001	1.9943e+06	1.7917e+06	2.0266e+06	3629698	3.4439e+06	6083702	4.3394e+06	4.9804e+06	5502497	3	9.6	42.412	375	0	7.8848	216080000	7
Q2FEP3	RS19	30S ribosomal protein S19	rpsS	0.547898	0.0901846	1.73066	0.0413759	1.53932	0.196751	90470008	4.95683e+07	8.5786e+07	76301664	121489992	73694992	76225040	65685968	31693980	51325028	95956976	89591984	71809032	65584008	104429960	58891024	4	55.4	10.615	92	0	25.458	3206700000	68
A0A0H2XDN2	A0A0H2XDN2	Oxidoreductase, Gfo/Idh/MocA family	SAUSA300_0212	0.544256	0.220492	1.10833	0.466467	1.2958	0.0417193	5.27767e+06	2.8724e+06	3.18357e+06	3.72207e+06	3.6881e+06	3556700	8588198	2.6962e+06	2972101	2948899	3798902	3252698	2.4991e+06	3.2131e+06	3.8029e+06	4.1502e+06	3	8.9	39.18	358	0	5.553	245500000	21
A0A0H2XGV0	A0A0H2XGV0	Putative membrane protein	SAUSA300_2040	0.520159	0.176467	1.87732	0.104829	1.70067	0.0876128	1.28915e+06	670564	1.25887e+06	1.14041e+06	1.59639e+06	653861	1.6172e+06	1.0711e+06	533404	407188	1.5787e+06	907450	1.29045e+06	1.1299e+06	1.06572e+06	1.2256e+06	1	5.8	44.601	400	0	3.6508	38032000	2
A0A0H2XEU8	A0A0H2XEU8	Uncharacterized protein	SAUSA300_1277	0.47461	0.132628	1.13174	0.878297	0.897635	0.848972	5.9813e+06	2.83878e+06	3.21278e+06	2.54819e+06	3.0905e+06	7424498	7428897	1.21845e+06	3.9773e+06	3.3206e+06	910361	7479700	1.24826e+06	1.13426e+06	1653517	4.8568e+06	1	7.9	13.657	114	0	7.351	100200000	16
A0A0H2XGU3	A0A0H2XGU3	Uncharacterized protein	SAUSA300_1859	0.460745	0.46587	1.98104	0.363105	0.825711	0.553481	2.2766e+06	1.04893e+06	2.07798e+06	866116	5.296e+06	895970	637842	957896	1.4327e+06	756209	4.0407e+06	991033	1.20221e+06	778574	1.24739e+06	572388	2	17	19.992	176	0	20.419	117250000	9
A0A0H2XES1	A0A0H2XES1	Gluconate permease	gntP	0.454926	0.0580474	2.40816	0.0176725	1.90424	0.100126	4.6724e+06	2.12559e+06	5.11877e+06	4.04763e+06	4.4515e+06	5859397	3.7063e+06	692580	2.5726e+06	3.1116e+06	4.8024e+06	4.9816e+06	5572300	3.0393e+06	4.8083e+06	4.2953e+06	2	4.2	48.103	452	0	7.6972	181170000	29

## Sheet: 4B. 1,2,3,5,6,7 vs 4
Protein IDs	Protein names	Protein description	Gene names	4 / DMSO	P value	3 + 4 / 4	P value	1 + 4 / 4	P value	2 + 4 / 4	P value	5 + 4 / 4	P value	6 + 4 / 4	P value	7 + 4 / 4	P value	AVG DMSO/DMSO	AVG DMSO/4	AVG 3/4	AVG 1/4	AVG 2/4	AVG 5/4	AVG 6/4	AVG 7/4	01 DMSO/DMSO	02 DMSO/DMSO	03 DMSO/DMSO	04 DMSO/4	05 DMSO/4	06 DMSO/4	07 3 / 4	08 3 / 4	09 3 / 4	10 1 / 4	11 1 / 4	12 1 / 4	13 2 / 4	14 2 / 4	15 2 / 4	16 5 / 4	17 5 / 4	18 5 / 4	19 6 / 4	20 6 / 4	21 6 /4	22 7 / 4	23 7 / 4	24 7 / 4
A0A0H2XHZ1	HZ1	Putative lysophospholipase	SAUSA300_0070	209.431	2.72483e-05	0.588388	0.0752927	0.281267	0.000188997	0.457643	0.000989363	0.628078	0.00271085	0.090544	4.10297e-05	0.222492	0.000361406	1.09053e+06	2.2839e+08	1.34382e+08	6.42387e+07	104521000	1.43447e+08	2.06793e+07	5.0815e+07	922380	1.3009e+06	1.0483e+06	225069936	248060048	212040032	159380096	59866008	183899936	74770992	52153028	65792000	108040032	86163000	119359968	128970064	152960032	148410080	23704994	17772006	20561004	71462024	30426996	50556008
Q2FI93	FabH	3-oxoacyl-[acyl-carrier-protein] synthase 3	fabH	322.823	0.000149661	0.318027	0.000872842	0.0720631	0.000228557	0.16169	0.000346923	0.342871	0.00190019	0.116978	0.000382001	0.120652	0.000407811	7.24163e+06	2.33777e+09	743473152	1.68467e+08	3.77993e+08	8.01553e+08	2.73467e+08	2.82057e+08	6.2514e+06	9092498	6.381e+06	2005599360	2504199936	2503501312	623099648	756839872	850479936	258219920	110670024	136509984	315749920	344070176	474160064	541110080	915179648	948370240	158670096	441099808	220630096	452369920	142489920	251309856
Q2FDS6	FphE	Uncharacterized hydrolase	SAUSA300_2518	2952.45	0.000511606	0.070783	0.000782142	0.00106228	0.000513044	0.115297	0.000844098	0.00981907	0.000531001	0.0252117	0.000567797	0.0988988	0.00109995	224823	663779904	4.69843e+07	705117	7.6532e+07	6.5177e+06	1.6735e+07	65647010	112550	219530	342390	633429696	788009856	569900160	12081008	71313000	57558984	560580	759300	795470	70581016	66689016	92326000	5.1046e+06	7.7636e+06	6684897	15490005	23820008	10895001	124210032	28593014	44137984
A0A0H2XJL0	FphH	Carboxylesterase	est	1048.43	0.000829308	0.449299	0.057857	0.0665406	0.0011014	0.120266	0.00139237	0.146518	0.00158391	0.120376	0.00135294	0.12893	0.00145703	430247	451083200	2.02671e+08	3.00153e+07	54250008	6.6092e+07	5.42997e+07	5.8158e+07	614840	449510	226390	440239872	542329728	370680000	234339936	51013032	322660096	39568008	20384990	30092990	50777996	45166000	66806028	50812984	76426048	71037008	54082972	51175016	57640996	69174976	44502028	60796976
A0A0H2XJG5	FphB	Uncharacterized protein	SAUSA300_2473	156.913	0.000265773	0.601643	0.00860592	0.11936	0.000433843	0.53019	0.0114413	0.686293	0.0212852	0.535469	0.0116483	0.641025	0.0213322	2.764e+06	4.33707e+08	2.60937e+08	5.1767e+07	2.29947e+08	2.9765e+08	2.32237e+08	2.78017e+08	2.9313e+06	1.7549e+06	3.6058e+06	364360224	454799808	481959776	251869984	270270112	260669984	49893996	46709012	58698020	256030048	171610064	262200112	277200064	310269824	305479936	188179904	222180016	286350016	323360032	247820096	262870000
A0A0H2XIB7	IB7	Acetyl-CoA c-acetyltransferase	vraB	9.02788	0.000216462	0.889714	0.42063	0.689942	0.163646	0.462898	0.00555096	0.734166	0.0533738	0.388494	0.00152971	0.565805	0.0252471	827640	7.47184e+06	6.6478e+06	5.15513e+06	3.4587e+06	5.48557e+06	2.90277e+06	4.2276e+06	701242	968891	812788	6462603	7804104	8148802	6510498	8.0304e+06	5402502	6896696	2709900	5.8588e+06	3.4439e+06	2.5495e+06	4382701	4.6097e+06	6.4125e+06	5434502	3.4278e+06	2.4044e+06	2.8761e+06	5264801	2709001	4708997
A0A0H2XHD0	FphC	Hydrolase, alpha/beta hydrolase fold family	SAUSA300_1194	392.988	0.00169119	0.470301	0.0182363	0.165647	0.00332586	0.413097	0.0134726	0.79554	0.208601	0.628107	0.063718	0.615467	0.0660403	329963	129671696	6.09847e+07	21479674	53566980	1.03159e+08	81447648	7.98086e+07	480150	174000	335740	95215056	145539984	148260048	58009020	55134996	69810008	23743010	19583004	21113008	50428972	46429004	63842964	96797040	110540024	102139968	73741968	73415016	97185960	98577968	65208004	75639976
A0A0H2XHH9	HH9	S. aureus lipase 3	SAUSA300_0641	37.5032	4.2062e-05	0.752592	0.0540905	0.406594	0.000357355	0.342259	0.000533612	0.844176	0.239522	0.185077	0.000137805	0.742194	0.301753	397744	1.49167e+07	1.12262e+07	6.06503e+06	5.10537e+06	1.25923e+07	2760733	1.10711e+07	196450	729452	267330	13496008	15323998	15930005	9474505	13404998	10799006	5.5897e+06	6008001	6597396	4.9161e+06	4114099	6.2859e+06	9585897	14440000	13751005	3.5611e+06	2.0904e+06	2.6307e+06	17087994	6.372e+06	9753195
A0A0H2XFI2	FI2	Uncharacterized protein	SAUSA300_0321	158.595	0.0136545	1.07954	0.798918	0.334552	0.0524839	0.562461	0.14662	0.771225	0.395682	0.353963	0.0524448	0.756332	0.415189	381047	6.0432e+07	65239000	2.02177e+07	3.39907e+07	4.66067e+07	21390678	4.57067e+07	396840	389960	356340	70295960	78721024	32278984	50686980	85335992	59694028	25243004	13211008	22199006	33336000	28279998	40355984	41552984	50965976	47300992	20356012	22660012	21156010	55982032	30696982	50440976
A0A0H2XG10	AdhE	Aldehyde-alcohol dehydrogenase	adhE	3.89699	0.00517103	0.468678	0.0636573	0.492808	0.0225059	0.811941	0.292906	1.21634	0.241894	0.616771	0.050203	0.959491	0.876227	1.14528e+06	4.46313e+06	2.09177e+06	2.19947e+06	3.6238e+06	5.42867e+06	2.75273e+06	4282334	849127	1.1942e+06	1.3925e+06	3372098	4683999	5.3333e+06	1.9973e+06	874023	3403999	2.6622e+06	1.8296e+06	2106600	2.9557e+06	3.6252e+06	4.2905e+06	5.694e+06	5.9549e+06	4.6371e+06	3.1903e+06	2.535e+06	2.5329e+06	5039898	2443701	5363403
Q2FG57	RL35	50S ribosomal protein L35	rpmI	0.277321	0.0287277	0.845884	0.606409	1.45083	0.648587	4.52662	0.000254689	4.1849	0.00033922	6.36167	0.00306956	4.63483	3.57144e-05	5.36033e+06	1.48653e+06	1.25743e+06	2.15671e+06	6.72897e+06	6.221e+06	9456834	6.88983e+06	7.6544e+06	4008098	4.4185e+06	1.5128e+06	1.6635e+06	1.2833e+06	1.706e+06	469603	1596701	398143	4828597	1.2434e+06	6.9921e+06	5.9188e+06	7.276e+06	7018796	5.7544e+06	5.8898e+06	10276005	11077000	7017497	7.3693e+06	6.7299e+06	6.5703e+06
A0A0H2XI81	A0A0H2XI81	Nicotinate phosphoribosyltransferase	SAUSA300_1894	0.557595	0.00605675	1.36745	0.150987	1.80382	0.00178977	1.44736	0.117607	1.40966	0.0168069	1.85241	0.0774527	1.43468	0.000121074	3.19933e+06	1.78393e+06	2.43943e+06	3.2179e+06	2.582e+06	2.51473e+06	3.30457e+06	2.55937e+06	2.8504e+06	3.036e+06	3.7116e+06	1.7537e+06	1.8842e+06	1.7139e+06	3.1664e+06	2153201	1.9987e+06	3.1077e+06	3.5828e+06	2.9632e+06	2.3362e+06	2.0493e+06	3360500	2.7415e+06	2.6383e+06	2.1644e+06	4.5278e+06	2.3572e+06	3028701	2.5561e+06	2.5778e+06	2.5442e+06
A0A0H2XGV7	A0A0H2XGV7	Methicillin resistance protein FemA	femA	0.652081	0.00280755	1.22561	0.283965	1.3172	0.000535137	1.16049	0.0374166	1.1936	0.0110718	1.20497	0.00317218	1.29396	0.000481214	9420766	6.1431e+06	7.52903e+06	8.09167e+06	7.129e+06	7.33243e+06	7402234	7948901	8560901	10254996	9446401	6.2947e+06	5.9416e+06	6192997	6152804	9739099	6695201	8141695	8342599	7.7907e+06	7.7361e+06	6850197	6800702	6995599	7.1939e+06	7.8078e+06	7.7166e+06	7351001	7.1391e+06	7.6748e+06	8116203	8.0557e+06
Q2FGF0	Y1533	UPF0365 protein	SAUSA300_1533	0.689879	0.0190652	1.30865	0.354017	1.13932	0.00828922	1.08917	0.00321966	1.23001	0.0306531	1.15475	0.0136146	1.23366	0.000992054	1.08935e+07	7.5152e+06	9.83477e+06	8.5622e+06	8.1853e+06	9.24373e+06	8.6782e+06	9271167	10262998	12640004	9777505	7351001	7633900	7.5607e+06	7.3286e+06	14246996	7928703	8636704	8861999	8187895	8141103	8311202	8.1036e+06	8.3673e+06	9193903	10170003	8821798	8.168e+06	9044804	8937703	9576802	9298996
Q2FFY0	SYL	Leucine--tRNA ligase	leuS	0.614898	0.000298173	1.341	0.385863	1.24985	0.0962442	1.14878	0.17085	1.28673	0.00426242	1.3447	0.00841125	1.50716	0.00118081	15476333	9.51637e+06	12761459	11893996	10932236	1.2245e+07	1.27967e+07	1.43427e+07	15065006	16195001	15168992	10182003	9400106	8966996	10023995	19364988	8895394	11375995	13894992	10411001	12129003	9490702	11177003	12718000	11682998	12333997	11651993	13500006	13238003	14629003	13432993	14966007
Q2FG54	SYT	Threonine--tRNA ligase	thrS	0.652374	0.00434142	1.07802	0.491853	1.42679	0.005507	1.40369	0.00577482	1.3913	0.00565642	1.4844	0.00215494	1.44661	0.00154476	1.29147e+07	8.4252e+06	9.08253e+06	12021003	1.18263e+07	1.1722e+07	12506335	1.2188e+07	11734996	13834009	13175007	9194304	8475997	7605301	10349999	7.792e+06	9105598	11756006	12941005	11365998	11982006	12488994	11008006	11688003	11045997	12431995	12567005	13087995	11864005	12022994	12013000	12528005
Q2FER6	RL17	50S ribosomal protein L17	rplQ	0.890159	0.0658545	1.17802	0.197161	0.850299	0.314785	1.2024	0.238392	1.06297	0.416646	1.05545	0.189588	0.73034	0.00155007	7750935	6.89957e+06	8.12783e+06	5.8667e+06	8.29607e+06	7.33407e+06	7.28217e+06	5.03903e+06	7.209e+06	8085305	7.9585e+06	6798401	7.2854e+06	6.6149e+06	7995102	6.8668e+06	9521594	5.9585e+06	4.3042e+06	7337398	7.6514e+06	10237007	6999799	8206698	6879603	6915898	7.5443e+06	7083004	7.2192e+06	5143902	4.7675e+06	5205700
A0A0H2XFN6	FphF	Tributyrin esterase	estA	13.4697	0.00146122	0.481573	0.0840645	1.30785	0.115749	0.376754	0.0448153	0.401904	0.0166926	0.365086	0.00691546	0.117934	0.00182127	1.25556e+06	1.6912e+07	8.14437e+06	22118330	6.37167e+06	6.797e+06	6.17433e+06	1.9945e+06	796157	1.46303e+06	1.50749e+06	17361990	20121010	13252993	10524996	1.6751e+06	12233003	19907004	21064996	25382990	10750004	475800	7.8892e+06	7959802	8789597	3641599	6.7049e+06	4.8742e+06	6.9439e+06	1.8151e+06	1.4706e+06	2.6978e+06
A0A0H2XHY4	A0A0H2XHY4	Penicillin-binding protein 2	mecA	0.668298	0.000744255	1.21706	0.368841	1.37588	0.0793742	1.1753	0.0196538	1.24451	0.0441005	1.27623	0.0184334	1.39863	0.00205617	27917666	1.86573e+07	2.2707e+07	2.56703e+07	2.1928e+07	23219328	23811006	26094660	27279988	27370014	29102996	19949000	18828992	17194006	19315998	30527002	18278010	30285006	26372006	20353994	22444000	21293000	22047002	21195008	22672986	25789990	21825002	25526014	24082002	27203996	24883984	26196000
Q2FG37	ACCD	Acetyl-coenzyme A carboxylase carboxyl transferase subunit beta	accD	0.523362	0.0268485	0.979664	0.911525	1.89759	0.00369655	1.36282	0.210322	1.61634	0.0498274	1.42944	0.0456424	1.96267	0.00254713	4729101	2.47503e+06	2424701	4.6966e+06	3.37303e+06	4.0005e+06	3.5379e+06	4.85767e+06	4.1475e+06	5.8654e+06	4.1744e+06	2.7124e+06	2.899e+06	1813700	2.732e+06	2.639e+06	1.9031e+06	4.6248e+06	4.9771e+06	4.4879e+06	3.7714e+06	2.3782e+06	3.9695e+06	3.2349e+06	4.0268e+06	4739802	3.8356e+06	3.2924e+06	3485700	5044798	4647298	4.8809e+06
A0A0H2XHC4	A0A0H2XHC4	2,3-bisphosphoglycerate-independent phosphoglycerate mutase	gpmI	0.877681	0.729335	0.961417	0.827936	1.1754	0.02512	1.20953	0.0207283	1.34542	0.00176204	1.222	0.00505179	1.21528	0.00283894	8.7389e+06	7.66996e+06	7.37403e+06	9015299	9.27703e+06	10319334	9372702	9.32116e+06	9561899	13260003	3.3948e+06	7899595	7492596	7.6177e+06	8.3878e+06	4.8503e+06	8883994	8820597	9724097	8501203	9659697	9726694	8444701	10379995	9709003	10869004	9918599	8989204	9210303	9086994	9110897	9765594
A0A0H2XIH6	A0A0H2XIH6	Transketolase	tkt	0.667822	0.00229592	1.39448	0.18882	1.28159	0.00988888	1.23768	0.0334906	1.26973	0.00956577	1.29196	0.0186619	1.29974	0.0028463	1.1394e+07	7.60917e+06	1.06109e+07	9.75183e+06	9417699	9661599	9.83076e+06	9889904	10835001	11111998	12234993	8.1744e+06	7.6578e+06	6995303	8873101	14340993	8618499	10261003	9816297	9178200	9999098	9732496	8521503	9516095	9269696	10199006	10511993	10050003	8930297	9751906	9906804	10011002
Q2FIN8	SECA1	Protein translocase subunit SecA 1	secA1	0.562195	0.00137853	1.43282	0.229831	2.03999	0.0528355	1.51775	0.0113452	1.48259	0.00799451	1.62859	0.00304648	1.67767	0.00286163	6871101	3862900	5.53483e+06	7.88027e+06	5.8629e+06	5.7271e+06	6.29107e+06	6.48067e+06	7.0223e+06	6.6833e+06	6907701	4506502	3.8459e+06	3.2363e+06	4805302	7.7387e+06	4.0605e+06	10725005	6698902	6.2169e+06	6.3537e+06	5.7751e+06	5459902	5.5383e+06	5.8705e+06	5.7725e+06	6.1251e+06	6454696	6293404	6.3024e+06	6331903	6807701
Q2FK44	PFLB	Formate acetyltransferase	pflB	1.8666	0.000248671	1.00522	0.875131	1.62207	0.0205259	0.925834	0.32218	0.923102	0.19011	0.796143	0.0114505	1.2231	0.00339146	2.03293e+07	37946668	38144660	6.15523e+07	35132328	3.50286e+07	30210988	4.64127e+07	18815006	22096990	20075998	40069004	36964988	36806012	38348000	37160988	38924992	69854968	49282988	65519012	38064980	30696008	36635996	32251982	37472984	35360980	31669980	27437002	31525982	44714988	47316000	47207032
Q2FHM0	RLMN	Probable dual-specificity RNA methyltransferase RlmN	rlmN	5.9048	4.57047e-05	1.22722	0.492643	1.41108	0.447593	0.848495	0.182216	1.11817	0.302769	1.13649	0.00615105	1.35966	0.00384001	671990	3.96797e+06	4.86957e+06	5.59913e+06	3.3668e+06	4.43687e+06	4.50957e+06	5.3951e+06	806786	339643	869542	3.8807e+06	4.0469e+06	3.9763e+06	3.5174e+06	7.2509e+06	3.8404e+06	9353000	4561897	2.8825e+06	4105601	2.9689e+06	3.0259e+06	3.6502e+06	4.8654e+06	4795002	4470500	4.3761e+06	4.6821e+06	5.6268e+06	5.6278e+06	4.9307e+06
A0A0H2XF75	A0A0H2XF75	ATP-dependent DNA helicase	pcrA	0.597586	0.00446072	0.977788	0.901077	1.83636	0.0960211	1.22231	0.18294	1.28227	0.0849913	1.52072	0.0121198	1.64844	0.0039364	8.20177e+06	4.90127e+06	4.7924e+06	9.00047e+06	5990867	6284766	7.45343e+06	8.07947e+06	8289704	8593003	7.7226e+06	5.697e+06	5.0596e+06	3.9472e+06	5563599	3.5131e+06	5.3005e+06	12633004	6974396	7.394e+06	6.86e+06	5715300	5.3973e+06	5638000	6.7017e+06	6.5146e+06	6.9907e+06	7391600	7977997	7865403	8358198	8.0148e+06
Q2FIB3	G6PI	Glucose-6-phosphate isomerase	pgi	0.684183	0.0147336	1.3359	0.0124241	1.33414	0.012101	1.19928	0.0466951	1.13837	0.0181727	1.08354	0.265761	1.32958	0.00394787	10627264	7.271e+06	9.71333e+06	9.7005e+06	8719931	8.27707e+06	7.87844e+06	9667398	9619794	12163995	10098003	6.7929e+06	7.4799e+06	7540195	8818697	10591005	9730296	9584503	10625000	8891996	7903596	8801400	9454797	8.33211e+06	8078200	8420899	7518604	8685300	7431402	9084496	10195002	9722696
Q2FFZ9	Y1685	UPF0478 protein	SAUSA300_1685	0.667082	1.3801e-05	1.24908	0.376364	1.25756	0.103417	1.04185	0.139783	1.22539	0.11641	1.18609	0.0109675	1.29067	0.00417579	24884008	16599664	2.07343e+07	20874998	1.72943e+07	2.0341e+07	19688670	2.14247e+07	25256992	24763016	24632016	16085002	16937994	16775996	16110009	29016016	17076996	23594998	22095004	16934992	16764999	17672008	17445996	17185006	20232004	23606012	20130004	18432006	20504000	22949990	20923996	20400008
Q2FJC3	SYK	Lysine--tRNA ligase	lysS	0.630746	0.0114869	1.03331	0.713443	1.28659	0.0291419	1.14433	0.281427	1.32032	0.0222669	1.26708	0.0207046	1.44886	0.00481579	1.75307e+07	11057401	1.14257e+07	1.42263e+07	1.26533e+07	14599331	1.40107e+07	1.60207e+07	16552995	20103992	15934997	11912004	11533993	9726206	11664000	10207005	12406004	13542998	15569997	13566008	14287002	10582999	13090003	13320006	14716996	15760991	14832005	13782000	13417994	15228993	17106010	15727000
Q2FH25	ODO1	2-oxoglutarate dehydrogenase E1 component	odhA	0.611491	0.00259898	1.17231	0.186333	1.67624	0.0160037	1.33192	0.0083047	1.32232	0.00395105	1.17455	0.190668	1.30122	0.00589346	3.67517e+07	2.24733e+07	26345668	3.76707e+07	2.99327e+07	2.9717e+07	26396004	2.92427e+07	40355024	35493016	34407020	24675986	21338992	21404996	26714994	29900016	22421994	44047976	37475016	31488992	30585014	27839996	31373016	29165010	30731984	29253984	23119004	30670006	25399002	28061008	29488014	30179008
Q2FJ97	RPOC	DNA-directed RNA polymerase subunit beta	rpoC	0.546564	0.00109314	1.25184	0.0997161	1.63638	0.00538961	1.41887	0.00474325	1.48987	0.00361734	1.57495	0.000867462	1.62455	0.00614735	7.46713e+07	40812660	5.1091e+07	66785028	57907676	6.08057e+07	6.4278e+07	6.63023e+07	70651032	80957016	72405992	43175984	43373996	35888000	46726988	59363012	47183008	72894016	68328032	59133036	61234028	55418984	57070016	56538988	63384024	62494024	65788000	64405964	62640020	58653028	72899992	67354008
A0A0H2XIJ3	A0A0H2XIJ3	Autolysin	atl	0.37953	0.00337251	1.02478	0.9107	1.97903	0.036542	1.54718	0.0715735	1.70088	0.0363846	2.28715	0.0021279	2.0529	0.00638931	6.8259e+06	2.59063e+06	2.65483e+06	5.12693e+06	4.00817e+06	4.40637e+06	5.92517e+06	5.3183e+06	6.5442e+06	6.0928e+06	7.8407e+06	3431698	2.3453e+06	1.9949e+06	3289300	2400200	2.275e+06	6312403	5170397	3.898e+06	4.7836e+06	3685802	3.5551e+06	4.5826e+06	3649098	4.9874e+06	5.5445e+06	6.1269e+06	6.1041e+06	5860900	4.8616e+06	5232403
Q2FJE0	RL25	50S ribosomal protein L25	rplY	0.790454	0.0250059	1.14218	0.325425	1.33441	0.0605939	1.11025	0.302199	0.999539	0.995463	0.768548	0.108023	0.791097	0.00643117	2.3826e+07	1.88333e+07	2.1511e+07	2.51313e+07	2.09097e+07	1.88247e+07	14474333	14898996	22991990	22230990	26255012	19663012	17401008	19436010	18853004	26049016	19631012	29768986	23005004	22619992	22348008	17713996	22666992	16688992	18794000	20990992	17381006	10676001	15365992	15262997	14484991	14949000
A0A0H2XIF9	A0A0H2XIF9	DEAD-box ATP-dependent RNA helicase CshB	cshB	0.704367	0.0393955	1.47505	0.372219	1.16172	0.265424	1.03166	0.895801	1.20383	0.016624	1.42345	0.0292796	1.31604	0.00658436	4.4757e+06	3152534	4.65013e+06	3.66237e+06	3.25233e+06	3795101	4.48747e+06	4.14887e+06	3924298	5.296e+06	4206799	2.9729e+06	3413702	3.071e+06	3.2581e+06	7619703	3.0726e+06	3.5369e+06	3.0922e+06	4.358e+06	1.9041e+06	4.2709e+06	3581998	3978202	3.7149e+06	3.6922e+06	3.7799e+06	4606899	5.0756e+06	3.9505e+06	4.0816e+06	4414499
Q2FJM6	IMDH	Inosine-5-monophosphate dehydrogenase	guaB	0.91101	0.324607	1.10698	0.172555	1.67022	0.0784372	1.24071	0.0299684	1.35865	0.00981227	1.24507	0.0396885	1.32428	0.00736036	2.2085e+07	20119666	22272000	3.36043e+07	2.49627e+07	2.73357e+07	2.50503e+07	2.6644e+07	19802008	23770994	22682012	21175010	21631988	17552000	22000998	22383994	22431008	44750000	27299002	28764010	25654984	25670014	23563014	26635996	26297986	29073000	27069994	24154000	23927004	26364998	26734004	26833008
A0A0H2XG70	A0A0H2XG70	Biotin carboxylase	accC	0.695682	0.0097314	0.985907	0.895526	1.53925	0.000752114	1.1726	0.00606264	1.15912	0.0383708	1.46394	0.0489346	1.21272	0.0094224	4.31797e+06	3.00393e+06	2.9616e+06	4.6238e+06	3.5224e+06	3.48193e+06	4.39757e+06	3.64294e+06	4.5402e+06	4.6525e+06	3761201	2.9233e+06	3.0376e+06	3050901	3.3582e+06	2.3735e+06	3.1531e+06	4.789e+06	4798401	4284000	3.385e+06	3.4933e+06	3.6889e+06	3178298	3.6258e+06	3.6417e+06	5004899	3.4135e+06	4774298	3.5118e+06	3.9035e+06	3.5135e+06
A0A0H2XEM7	A0A0H2XEM7	Indole-3-pyruvate decarboxylase	ipdC	0.566871	0.012806	1.26266	0.336191	1.24243	0.695141	0.970231	0.861156	1.26333	0.107237	1.20255	0.192285	1.45354	0.00958038	6.4238e+06	3.64147e+06	4.59793e+06	4.52426e+06	3533067	4.60037e+06	4.37903e+06	5.29303e+06	6650597	7.301e+06	5.3198e+06	3.8463e+06	4001702	3076402	3.8342e+06	6.252e+06	3.7076e+06	7.906e+06	4917898	748895	2.5475e+06	3.8261e+06	4.2256e+06	4.6725e+06	3936301	5192297	4.0887e+06	5.1211e+06	3.9273e+06	5.0885e+06	5.7111e+06	5.0795e+06
A0A0H2XHQ7	A0A0H2XHQ7	2-oxoglutarate/malate translocator	SAUSA300_2627	0.530046	0.013952	0.895326	0.809042	1.5676	0.173651	1.38616	0.0556002	1.47584	0.0920413	0.617535	0.242655	1.70571	0.00978128	7.55884e+06	4.00653e+06	3.58715e+06	6.28063e+06	5.5537e+06	5.913e+06	2.47418e+06	6.83397e+06	8663900	7771404	6.2412e+06	3125102	4154299	4740197	4.1769e+06	648558	5.936e+06	6.5038e+06	8398695	3.9394e+06	6194700	5.4005e+06	5065898	7351798	5.0535e+06	5333697	781228	4288698	2.3526e+06	6090100	7.0227e+06	7389099
Q2FHH4	DPO3	DNA polymerase III PolC-type	polC	0.510462	0.037416	1.35072	0.158875	2.35269	0.00324993	1.45771	0.0314784	1.33868	0.288181	1.82486	0.000943984	1.57838	0.00983444	6786333	3.46417e+06	4.6791e+06	8.1501e+06	5.04977e+06	4.6374e+06	6321634	5.46777e+06	7.6012e+06	4729799	8.028e+06	3.1335e+06	4.0999e+06	3.1591e+06	5.0122e+06	3.4662e+06	5558901	9494003	7420004	7.5363e+06	4.7545e+06	4.6084e+06	5.7864e+06	4617802	6213598	3.0808e+06	6175100	6.3599e+06	6.4299e+06	5997002	4981003	5.4253e+06
Q2FHE6	MIAB	tRNA-2-methylthio-N(6)-dimethylallyladenosine synthase	miaB	1.25105	0.211105	1.27726	0.177308	2.81533	0.0212312	1.11099	0.595541	1.4306	0.0490018	1.41398	0.120708	1.76567	0.0106466	1.71373e+06	2.14397e+06	2.7384e+06	6.03597e+06	2.38193e+06	3.06717e+06	3.03153e+06	3.78553e+06	1.52e+06	1.8324e+06	1.7888e+06	2.6117e+06	2.1515e+06	1.6687e+06	3.219e+06	2.5259e+06	2.4703e+06	6296700	4.1492e+06	7661999	2.9013e+06	1.8263e+06	2418199	2.7975e+06	3.4259e+06	2.9781e+06	2.9935e+06	2427700	3.6734e+06	3.6135e+06	4.26e+06	3.4831e+06
Q2FI17	QOX2	Probable quinol oxidase subunit 2	qoxA	0.7385	0.0109897	1.24703	0.476889	1.23286	0.191543	1.11327	0.148569	1.20062	0.176478	1.04647	0.48866	1.26796	0.0110976	1.44787e+07	10692502	1.33339e+07	1.31823e+07	1.19037e+07	1.28377e+07	1.11893e+07	1.35577e+07	13285008	15285998	14865005	11644001	10809004	9624501	10103999	19969002	9928596	14611993	14700000	10235004	11609001	12583996	11517993	10802004	12855997	14855005	10692004	11685006	11191006	13776006	13037998	13858996
A0A0H2XIC9	A0A0H2XIC9	Putative teichoic acid biosynthesis protein	SAUSA300_0251	0.640322	0.0202769	1.05172	0.690161	1.27687	0.0873975	1.35885	0.0149211	1.52436	0.00222802	1.48886	0.0152566	1.43331	0.0113622	8.351e+06	5.34733e+06	5.6239e+06	6.82783e+06	7266201	8.15124e+06	7961431	7.66437e+06	7.8786e+06	9845905	7328498	5648998	5549003	4844000	5.7651e+06	4533201	6573401	5729099	7822201	6.9322e+06	7822501	6.504e+06	7.4721e+06	7538700	8349705	8565305	7.8322e+06	7.0091e+06	9042999	6.7556e+06	8039503	8198001
Q2FI18	QOX1	Probable quinol oxidase subunit 1	qoxB	0.564479	0.00424891	1.69006	0.314115	1.44668	0.0733243	1.29299	0.0761206	1.42902	0.0442528	1.42523	0.0287386	1.57483	0.0114892	4.49913e+07	2.53967e+07	4.2922e+07	36740982	3.28377e+07	3.62923e+07	3.6196e+07	3.99953e+07	43115972	47919028	43938980	28395014	28400008	19394992	26270984	72727960	29767018	40603980	40110984	29507982	34597000	31793990	32121980	36688976	32182000	40006016	33836016	37055016	37696988	38868988	38384976	42732016
Q2FHP4	SYI	Isoleucine--tRNA ligase	ileS	0.610286	0.00149502	1.22718	0.0307595	1.27361	0.300601	1.40346	0.00387142	1.34599	0.00603222	1.398	0.0034201	1.40035	0.0127452	14407666	8.7928e+06	1.07903e+07	1.11986e+07	1.23403e+07	1.1835e+07	1.22923e+07	12312999	13531008	14396996	15294994	9448499	9154206	7.7757e+06	10261994	11388997	10720001	7.4089e+06	13952001	12234993	12330003	11845996	12845005	12332008	11611994	11561000	11846999	12436006	12593999	11039004	13020996	12878997
Q2FIC6	MNHD1	Na(+)/H(+) antiporter subunit D1	mnhD1	0.346313	0.00294381	1.2978	0.0874082	2.25532	0.0223073	1.3688	0.0682698	1.87026	0.0275186	1.53365	0.133857	2.19378	0.0134107	1.11648e+07	3.8665e+06	5.01793e+06	8.7202e+06	5.29247e+06	7.23137e+06	5.92987e+06	8.48224e+06	9021302	12121004	12351996	3.79e+06	4.5017e+06	3307799	4.9844e+06	5.6846e+06	4384799	11159993	6.7516e+06	8249002	5.0937e+06	4.6159e+06	6.1678e+06	5591502	7291503	8811098	3.8436e+06	6918001	7027998	9642102	6.4161e+06	9388506
Q2FED3	Y2310	Uncharacterized HTH-type transcriptional regulator	SAUSA300_2310	0.294881	0.00237249	1.30839	0.141874	2.4879	0.0070416	1.94282	0.00513094	1.65706	0.0249654	2.38244	0.00540062	2.06522	0.013675	67530020	1.99133e+07	2.60543e+07	4.95424e+07	3.8688e+07	3.29977e+07	47442332	4.11253e+07	57989008	79727032	64874020	22555996	22610006	14574005	29882984	25386010	22893986	59516016	46953016	42158020	36515012	42826012	36722996	29556004	31292984	38144024	49801008	53345996	39179992	39434004	49245996	34695988
A0A0H2XGR4	A0A0H2XGR4	DNA polymerase I	polA	0.575726	0.00544329	1.17539	0.0322372	1.35505	0.0489561	1.37473	0.00210393	1.2238	0.00981563	1.51393	0.108088	1.46595	0.0136907	6657801	3.83307e+06	4.50537e+06	5.194e+06	5269432	4.6909e+06	5.803e+06	5.6191e+06	5813601	6.6329e+06	7.5269e+06	4111701	3.7844e+06	3.6031e+06	4.5257e+06	4.2424e+06	4.748e+06	5520400	5781700	4.2799e+06	5.041e+06	5517802	5.2495e+06	4.726e+06	4484500	4862203	4.2858e+06	7532503	5.5907e+06	5224502	5217103	6.4157e+06
A0A0H2XFG0	A0A0H2XFG0	Iron compound ABC transporter, iron compound-binding protein	SAUSA300_2235	0.627624	0.00383127	1.31359	0.074723	1.32062	0.133853	1.23676	0.10773	1.30617	0.0200168	1.34287	0.01637	1.31901	0.0147989	7.35807e+06	4.6181e+06	6.06627e+06	6.09873e+06	5.71147e+06	6.03203e+06	6.2015e+06	6.09133e+06	7.6016e+06	7831100	6641503	4756198	5.0057e+06	4.0924e+06	5349799	7123498	5725502	7570501	5218800	5.5069e+06	6.4825e+06	5.7402e+06	4.9117e+06	5.687e+06	5.865e+06	6.5441e+06	6041598	5799499	6763402	5.6506e+06	6.4458e+06	6.1776e+06
Q2FFZ8	MURC	UDP-N-acetylmuramate--L-alanine ligase	murC	0.73786	0.121789	1.52654	0.298378	1.38641	0.0331955	1.22987	0.118428	1.18585	0.3711	1.26836	0.0959821	1.42671	0.0152052	5.3928e+06	3.97913e+06	6.0743e+06	5.5167e+06	4.8938e+06	4.71864e+06	5.04697e+06	5677068	5.07e+06	6552300	4556099	4380598	4.3851e+06	3.1717e+06	4227998	9485196	4.5097e+06	5.0126e+06	5.6379e+06	5.8996e+06	5008599	5.21e+06	4.4628e+06	4.8571e+06	5.7058e+06	3.593e+06	4687202	5.603e+06	4850697	5581900	5.8859e+06	5.5634e+06
A0A0H2XKQ5	A0A0H2XKQ5	Isoleucine--tRNA ligase	ileS	0.612906	0.00482359	1.10875	0.387873	1.37063	0.0828294	1.25588	0.0823122	1.29815	0.0513488	1.47102	0.0173669	1.48137	0.0158253	6.60417e+07	40477330	4.48794e+07	5.54793e+07	5.08347e+07	5.25456e+07	5.9543e+07	59961984	63211968	69334016	65578980	44712976	44553008	32166006	46313016	41215028	47110020	54595984	64586992	47254988	52303968	47446984	52753008	50461984	51948988	55225968	54478024	62530968	61620024	59043980	56186976	64654996
A0A0H2XI50	A0A0H2XI50	Phosphatidylglycerol lysyltransferase	fmtC	0.695573	0.0614039	0.997293	0.989215	1.35209	0.0645401	1.29077	0.0712173	1.23468	0.106034	1.08472	0.538045	1.46296	0.0162684	1.59103e+07	11066797	11036834	14963337	1.42847e+07	13664004	12004334	16190330	18369000	16005009	13357003	9359395	10468002	13372994	9668896	14427005	9014601	16898002	14046001	13946008	14360003	13288995	15204992	12951000	14000005	14041007	12583996	12846007	10582999	15338997	16287997	16943996
Q2FF15	GLYA	Serine hydroxymethyltransferase	glyA	0.705342	0.0453254	1.10168	0.0676903	1.21632	0.0132127	1.17028	0.0474974	1.16495	0.0290294	1.08978	0.205341	1.1886	0.0166825	9.0843e+06	6.40754e+06	7059069	7.79363e+06	7.49863e+06	7.46443e+06	6.98283e+06	7.61597e+06	7766104	10790999	8695801	6910204	6.2734e+06	6039003	6999901	7089103	7088203	7.4223e+06	7.8643e+06	8094300	7.361e+06	8046500	7088400	7.8004e+06	7.4139e+06	7.179e+06	7023103	7.4428e+06	6482601	7.7401e+06	7808098	7.2997e+06
A0A0H2XGP3	A0A0H2XGP3	UDP-N-acetylglucosamine 1-carboxyvinyltransferase	murA	1.01827	0.916536	1.33105	0.205067	1.74324	0.0581695	1.15448	0.0662949	1.1984	0.130551	1.13103	0.159085	1.22817	0.016725	5.04703e+06	5.13923e+06	6.8406e+06	8.9589e+06	5.93313e+06	6.15883e+06	5.81263e+06	6311866	6318398	3.6412e+06	5181503	5669798	5.0529e+06	4.695e+06	5.6945e+06	9016794	5810497	11773006	7172298	7.9314e+06	5.8057e+06	5.7833e+06	6.2104e+06	5566903	7.0547e+06	5854898	6343097	5.586e+06	5.5088e+06	6298898	6460604	6176096
Q2FG72	SYV	Valine--tRNA ligase	valS	0.567702	0.00127603	1.17861	0.162963	1.59554	0.0297263	1.31273	0.0439269	1.30274	0.0271599	1.37879	0.0127318	1.398	0.0169308	1.10327e+07	6.26327e+06	7.38193e+06	9.99327e+06	8.22196e+06	8159400	8.6357e+06	8.75604e+06	11017994	10674999	11404998	6.9316e+06	6688999	5169201	7986999	7397202	6761596	11730001	9925499	8324299	8986495	7.7229e+06	7.9565e+06	8242897	8.0045e+06	8.2308e+06	8566505	8641398	8699205	8594900	8319205	9354001
A0A0H2XJG9	A0A0H2XJG9	Uncharacterized protein	SAUSA300_1684	0.762176	0.211483	0.962758	0.91514	1.19657	0.229313	1.83386	0.258612	1.5497	0.0236474	1.48676	0.00504966	1.43509	0.0176711	2.0567e+06	1.56757e+06	1.50919e+06	1.8757e+06	2.8747e+06	2.42927e+06	2330600	2.2496e+06	1705599	2.661e+06	1.8035e+06	1.3303e+06	1.7672e+06	1605199	1813000	534863	2.1797e+06	2.19e+06	1.5811e+06	1.856e+06	1.5059e+06	2331499	4.7867e+06	2809999	2102699	2.3751e+06	2427100	2299199	2265501	2375601	2009201	2.364e+06
A0A0H2XF10	A0A0H2XF10	Glycosyl transferase, group 2 family protein	SAUSA300_0252	0.567149	0.0179107	1.14737	0.30929	1.73108	0.0279004	1.36179	0.0452411	1.49168	0.0399428	1.13108	0.326158	1.4825	0.0181972	9.8422e+06	5.582e+06	6404600	9662902	7601533	8.32653e+06	6.31367e+06	8.2753e+06	8998705	11615003	8912899	6421000	6021798	4303198	6.5885e+06	6768501	5.8568e+06	11692006	8823000	8473700	7081899	7.9684e+06	7.7543e+06	7.4187e+06	7988995	9571903	6.3301e+06	6440503	6.1704e+06	7.7817e+06	8640096	8404104
A0A0H2XIT5	A0A0H2XIT5	PTS system, trehalose-specific IIBC component	treP	0.751824	0.0271225	0.997188	0.966108	1.17027	0.33045	1.08608	0.239844	1.14155	0.262431	0.985602	0.839962	1.24639	0.0182296	14962670	1.12493e+07	1.12177e+07	13164663	1.22177e+07	1.28417e+07	1.10873e+07	1.4021e+07	13498007	16416000	14974003	12166005	11688992	9892905	11322998	11011004	11319001	13317998	15831997	10343994	12105006	12095007	12453001	11017003	13016005	14492001	10553002	11565999	11142994	14406992	13879001	13777008
A0A0H2XFE4	A0A0H2XFE4	Acyltransferase	SAUSA300_2504	0.418112	0.00168348	1.48965	0.148419	1.78426	0.169591	1.49977	0.0239011	1.50048	0.033921	1.48924	0.0599761	1.66789	0.0184812	7.82733e+06	3.2727e+06	4.87517e+06	5.83934e+06	4.9083e+06	4.91063e+06	4.87383e+06	5.4585e+06	7.0917e+06	8450799	7939497	3791501	3.6696e+06	2.357e+06	4211702	6.4106e+06	4.0032e+06	8251205	6.0698e+06	3197001	4997302	4861798	4.8658e+06	4543497	4.833e+06	5.3554e+06	4.1821e+06	5600802	4838598	5.7902e+06	4.7851e+06	5800197
Q2FG23	THII	Probable tRNA sulfurtransferase	thiI	0.482682	0.0075512	1.46706	0.22718	1.65708	0.0103939	1.30384	0.0789317	1.63969	0.016282	1.60712	0.00755382	1.69612	0.0190211	8.2893e+06	4.0011e+06	5869834	6.63014e+06	5.2168e+06	6.56056e+06	6.43027e+06	6.78636e+06	7.7125e+06	9785006	7.3704e+06	4343597	4.4792e+06	3.1805e+06	4490302	8.3539e+06	4.7653e+06	7250102	6.77e+06	5870299	5509303	4.5885e+06	5552599	5.5947e+06	6882496	7204496	6.9434e+06	6239801	6107597	5588797	7.5341e+06	7.2362e+06
Q2FG09	SYY	Tyrosine--tRNA ligase	tyrS	0.55132	0.000665502	1.05806	0.560583	1.701	0.0242408	1.26957	0.0493502	1.33531	0.0270453	1.39439	0.0351773	1.36526	0.0216111	6.6894e+06	3.688e+06	3.90213e+06	6.2733e+06	4.68217e+06	4.92464e+06	5142500	5.03507e+06	6.596e+06	6.926e+06	6546204	4.0973e+06	3.8393e+06	3127400	4231001	3.6435e+06	3.8319e+06	7607604	5.7543e+06	5.458e+06	4.8713e+06	4906903	4268301	4531703	4958100	5284103	5.589e+06	5.4151e+06	4423402	4796898	5488598	4819700
A0A0H2XFE7	A0A0H2XFE7	Glycosyl transferase, group 1 family protein	SAUSA300_0939	0.468407	0.0296758	1.2435	0.236332	2.01982	0.0931398	1.47449	0.05818	1.52723	0.044861	1.53589	0.0434962	1.69974	0.0246667	5.62053e+06	2.6327e+06	3.27377e+06	5.31757e+06	3.8819e+06	4.02073e+06	4.04353e+06	4.4749e+06	4522498	7158401	5180702	3211400	2.9022e+06	1.7845e+06	3029598	3.2282e+06	3.5635e+06	7.5926e+06	4384799	3.9753e+06	4.0813e+06	4.0711e+06	3.4933e+06	3.6022e+06	4248899	4.2111e+06	3.9721e+06	4447797	3.7107e+06	4.3423e+06	5040798	4.0416e+06
A0A0H2XGW5	A0A0H2XGW5	ATP-dependent zinc metalloprotease FtsH	ftsH	0.654721	0.0045457	1.18717	0.33582	1.49012	0.144438	1.14927	0.165529	1.23166	0.167377	1.29707	0.0353219	1.3597	0.0248086	16227004	1.06242e+07	12612662	15831335	1.221e+07	13085331	1.37803e+07	1.44457e+07	15294003	16226999	17160010	11393997	11479000	8999502	11129994	15863991	10844001	20880002	15234007	11379996	12887002	11320004	12423008	11360004	12467992	15427997	12599995	14548998	14192008	15664996	13148993	14522996
A0A0H2XEQ2	A0A0H2XEQ2	Glucose-6-phosphate 1-dehydrogenase	zwf	0.868098	0.313605	1.18579	0.540256	1.25608	0.0170863	1.10247	0.237007	1.02171	0.71412	1.0408	0.54958	1.18727	0.0252033	4927400	4.27747e+06	5072168	5.37283e+06	4715768	4.37033e+06	4.452e+06	5078499	5.0235e+06	3988698	5.77e+06	4.7259e+06	4.1197e+06	3986800	4377802	7.3479e+06	3.4908e+06	5.6569e+06	5361801	5.0998e+06	5147201	4.4397e+06	4.5604e+06	4488302	4.3506e+06	4272100	4719299	4393898	4.2428e+06	5034098	5060101	5141298
A0A0H2XHR6	A0A0H2XHR6	Putative AMP-binding enzyme	SAUSA300_2542	0.72577	0.0441092	0.772579	0.213082	1.49394	0.0597756	1.05499	0.54385	1.0507	0.516046	1.21474	0.0941802	1.28875	0.0258067	2.9485e+06	2.13993e+06	1.65327e+06	3.19693e+06	2.2576e+06	2.24843e+06	2.59947e+06	2.75783e+06	2.737e+06	3.4221e+06	2.6864e+06	2.2765e+06	2.296e+06	1.8473e+06	1.9208e+06	1.065e+06	1.974e+06	3948299	2.741e+06	2.9015e+06	2.3072e+06	2.4015e+06	2.0641e+06	2.272e+06	2.1658e+06	2.3075e+06	2.4416e+06	2901199	2.4556e+06	2.6385e+06	2.6738e+06	2.9612e+06
Q2FKQ1	GYRB	DNA gyrase subunit B	gyrB	0.486614	0.0102337	1.36016	0.384804	1.69322	0.0472318	1.32552	0.167231	1.53913	0.0589908	1.41855	0.118598	1.61364	0.0258758	8507365	4.1398e+06	5.6308e+06	7.0096e+06	5.48737e+06	6.3717e+06	5.87253e+06	6.68017e+06	7.5147e+06	9651795	8.3556e+06	4629502	5.0769e+06	2.713e+06	4.8299e+06	8258102	3.8044e+06	7.7751e+06	7658100	5595599	6.0849e+06	4.9172e+06	5460003	5.6447e+06	6.2781e+06	7.1923e+06	6737102	5.8359e+06	5044598	6451599	6.8532e+06	6735704
Q2FJ98	RPOB	DNA-directed RNA polymerase subunit beta	rpoB	0.645798	0.00812455	1.3354	0.258459	1.63188	0.0134449	1.26122	0.070563	1.21597	0.112722	1.26108	0.0778262	1.37059	0.0259254	29896332	1.9307e+07	25782662	31506668	2.43503e+07	2.34767e+07	2.43477e+07	2.6462e+07	29019010	29145004	31524982	22655008	19554002	15711995	23144998	34538000	19664988	34257008	32827010	27435986	25249012	24060998	23741000	22653002	23570990	24206010	23292004	25755986	23994986	26530000	25554986	27300988
Q2FGD9	LEPA	Elongation factor 4	lepA	0.742384	0.0121935	1.17385	0.23363	1.43388	0.0030969	1.2351	0.0916103	1.20251	0.0366133	1.17843	0.130459	1.25372	0.0271208	4.09563e+06	3.04053e+06	3.56913e+06	4359767	3.75537e+06	3.65627e+06	3.58307e+06	3.81197e+06	3.8559e+06	4344901	4.0861e+06	3.3416e+06	3111300	2.6687e+06	2.9953e+06	4106502	3.6056e+06	4.4087e+06	4432898	4.2377e+06	4039698	3.9823e+06	3244100	3.6979e+06	3.6046e+06	3.6663e+06	3.527e+06	3.9656e+06	3.2566e+06	3.5901e+06	3.9239e+06	3.9219e+06
Q2FHN5	CARB	Carbamoyl-phosphate synthase large chain	carB	0.595241	0.0164329	0.982216	0.93165	1.70979	0.0206982	1.25283	0.307438	1.43106	0.0586783	1.46928	0.0557563	1.54602	0.0286714	6.83617e+06	4.06917e+06	3.9968e+06	6.9574e+06	5.09797e+06	5.8232e+06	5978733	6.29103e+06	6411499	7211300	6.8857e+06	4848299	4593197	2766001	4.8754e+06	3.4302e+06	3.6848e+06	7339503	7.4153e+06	6117399	6.1057e+06	4.0713e+06	5.1169e+06	5.7406e+06	5.6465e+06	6082504	6201403	6.3217e+06	5.4131e+06	6387598	6.0822e+06	6403299
A0A0H2XIW1	A0A0H2XIW1	Oligoendopeptidase F	pepF	0.629621	0.00798124	0.909395	0.629997	1.37809	0.00447892	1.33074	0.0251354	1.30615	0.0102481	1.15342	0.161171	1.33502	0.0295272	1.05692e+07	6.65457e+06	6051633	9.1706e+06	8.85553e+06	8691867	7.67554e+06	8.88397e+06	9567500	11850006	10289994	6699903	7.3693e+06	5.8945e+06	7053102	3.9007e+06	7.2011e+06	9059201	9100399	9352196	9497505	9116897	7.9522e+06	8480604	8927901	8667096	7.8997e+06	8254904	6.872e+06	7978398	9780401	8893101
A0A0H2XF56	A0A0H2XF56	Multifunctional fusion protein	secF	0.585438	0.00536336	1.35934	0.272555	1.41718	0.122423	1.2199	0.109792	1.28084	0.121486	1.31184	0.0543551	1.38946	0.0300277	8.5623e+06	5.0127e+06	6.81397e+06	7.1039e+06	6.115e+06	6.42047e+06	6.57587e+06	6964969	8279102	9301701	8.1061e+06	5.4497e+06	5.6269e+06	3.9615e+06	5493600	9443803	5.5045e+06	8767697	6995904	5.5481e+06	6.3198e+06	6.0162e+06	6009002	5447702	6883397	6.9303e+06	6133004	6956402	6638202	7.2218e+06	6.4291e+06	7243999
A0A0H2XJL8	A0A0H2XJL8	Polysaccharide biosynthesis protein	SAUSA300_1700	0.483223	0.00791056	0.926752	0.857479	1.65883	0.0251267	1.52743	0.0551534	1.60382	0.0459065	1.50505	0.0696737	1.64735	0.0302355	10260066	4957900	4.59474e+06	8.22433e+06	7.57283e+06	7.9516e+06	7461867	8.1674e+06	11062994	10578005	9139199	5496898	6191900	3184902	6608299	1.29183e+06	5.8841e+06	8.1314e+06	7892204	8649399	8074100	6.8904e+06	7753998	8579903	6922301	8.3526e+06	8.3749e+06	7.0684e+06	6942299	7656703	8849600	7995895
Q2FF06	ALDH	Putative aldehyde dehydrogenase	SAUSA300_2076	13.3403	5.46603e-05	1.02167	0.726053	0.87833	0.434908	0.724296	0.0188413	1.15091	0.110476	1.06513	0.436442	1.17593	0.0306405	2.1617e+06	28837664	2.94627e+07	2.5329e+07	2.0887e+07	3.31897e+07	30715992	33910996	2.0795e+06	2193800	2.2118e+06	29612014	30910992	25989986	29438000	30812008	28137982	27260988	18051002	30674994	22710006	17968998	21982012	30115000	34825996	34627980	31661984	27594992	32891000	33129020	33815980	34787988
Q2FFY7	PEPVL	Putative dipeptidase	SAUSA300_1697	1.17856	0.675713	1.36581	0.145283	1.38307	0.373098	1.42875	0.0119756	1.40336	0.021283	0.88439	0.726594	1.42467	0.0308042	1.87153e+06	2.2057e+06	3.01257e+06	3.05063e+06	3.1514e+06	3.0954e+06	1.9507e+06	3.1424e+06	452780	2.7356e+06	2.4262e+06	1.8904e+06	2.5704e+06	2.1563e+06	3779200	2.4272e+06	2.8313e+06	1.436e+06	4.105e+06	3.6109e+06	3.3176e+06	3.0193e+06	3117299	3.3221e+06	2.8414e+06	3.1227e+06	664000	2429800	2.7583e+06	2.7554e+06	3.2075e+06	3.4643e+06
A0A0H2XFQ3	A0A0H2XFQ3	Cysteine synthase	cysK	1.44304	0.00119924	1.10645	0.331074	0.662297	0.168943	0.959415	0.756603	0.867422	0.126324	0.948185	0.435197	0.662792	0.0309984	2.8879e+06	4.16737e+06	4.611e+06	2760034	3.99823e+06	3.61487e+06	3.95143e+06	2.7621e+06	2726499	2.8637e+06	3.0735e+06	3.9306e+06	4.2694e+06	4302100	4.0714e+06	4.4089e+06	5.3527e+06	1115200	3788700	3376202	3.8528e+06	4919901	3222002	4.1333e+06	3.4091e+06	3.3022e+06	3.7275e+06	3737102	4389700	1.9344e+06	3.1569e+06	3.195e+06
Q2FIE9	LIPA	Lipoyl synthase	lipA	3.80364	0.000242225	1.13588	0.443103	1.49059	0.0102704	0.913052	0.350115	1.17232	0.160628	1.09794	0.356575	1.19512	0.031121	3.10483e+06	1.18097e+07	1.34143e+07	1.76033e+07	10782836	13844667	1.29663e+07	14114000	2.9875e+06	3.3573e+06	2.9697e+06	13020996	11775994	10631998	11204996	16885004	12153000	18759990	15478009	18571996	11985001	9616501	10747006	11928993	14949000	14656008	14410002	11401003	13087995	14416004	13898997	14026999
Q2FEN8	RS10	30S ribosomal protein S10	rpsJ	0.648854	0.0375378	1.19242	0.459217	1.35866	0.043209	1.07175	0.450359	1.13399	0.368174	1.23773	0.15484	1.26638	0.031819	2.53313e+07	1.64363e+07	1.9599e+07	22331332	1.76157e+07	18638668	2.03437e+07	2.08147e+07	20582002	29458984	25953006	19093002	15215992	14999998	20543996	25360014	12893001	23318008	19350990	24324998	18504008	16891992	17451002	18128010	15950004	21837990	23844994	19256002	17930010	20312004	21056004	21076000
Q2FHG3	RNJ2	Ribonuclease J 2	rnj2	0.638355	0.00744614	1.15213	0.288205	1.45115	0.0322255	1.27419	0.0743021	1.35586	0.088403	1.23758	0.112413	1.42978	0.0320203	10570335	6747631	7.77417e+06	9.7918e+06	8.59777e+06	9.14883e+06	8.35073e+06	9647602	10740003	10861003	10109999	7323297	7615896	5303700	7.3196e+06	8610504	7.3924e+06	9203304	10999001	9173105	9093905	8.2397e+06	8459697	8322703	8402805	10720993	8902595	8320305	7.8293e+06	8716105	10543003	9683698
A0A0H2XEE7	A0A0H2XEE7	Respiratory nitrate reductase, alpha subunit	SAUSA300_2343	0.86845	0.274766	1.39588	0.213707	1.60835	0.0384969	1.20702	0.255596	1.30817	0.068395	1.02008	0.955224	1.28922	0.0329369	4.4318e+06	3.8488e+06	5.37247e+06	6.19023e+06	4.64557e+06	5.03487e+06	3.92607e+06	4.96197e+06	4475302	3.63e+06	5.1901e+06	3688600	3.8354e+06	4022399	4435501	7.4239e+06	4257998	7536697	6145398	4.8886e+06	5476001	3.4965e+06	4.9642e+06	4.1289e+06	5697601	5.2781e+06	5.4343e+06	1.3599e+06	4.984e+06	5.4092e+06	4.3079e+06	5168798
A0A0H2XEN8;A0A0H2XGA6	A0A0H2XEN8;A0A0H2XGA6	L-lactate permease	lctP;SAUSA300_2313	0.59222	0.0170936	1.38655	0.26537	1.27481	0.130986	1.2458	0.0239736	1.23118	0.122241	0.990297	0.912392	1.47771	0.0333813	2.245e+07	13295332	18434657	1.6949e+07	1.65633e+07	16369005	1.31663e+07	19646672	19053992	26402984	21893002	11590000	13550001	14745995	14219993	26151984	14931994	13573004	18381996	18892002	16681999	16573009	16435001	15595007	14651998	18860010	12520007	14375998	12602993	16811010	22898012	19230994
Q2FFI7	PUR8	Adenylosuccinate lyase	purB	0.581656	0.0200683	1.26852	0.10164	1.49384	0.0915306	1.18866	0.220164	1.23823	0.0531206	1.20373	0.150784	1.51532	0.0336884	9.264e+06	5.38847e+06	6.8354e+06	8.0495e+06	6.40506e+06	6.67217e+06	6.48624e+06	8.16523e+06	7590003	9397000	10805004	5449402	6142896	4.5731e+06	6334499	7.8565e+06	6.3152e+06	9822295	8.3335e+06	5.9927e+06	7464299	5977498	5773397	6.4473e+06	6672200	6896997	7019204	5656501	6783004	7198203	9635705	7.6618e+06
Q2FHG9	IF2	Translation initiation factor IF-2	infB	0.484368	0.00259193	1.22623	0.205308	1.85892	0.0323214	1.56851	0.0150841	1.50707	0.023873	1.44802	0.0355673	1.58852	0.0347158	1.01333e+07	4.90823e+06	6.0186e+06	9124034	7.69863e+06	7.39704e+06	7107231	7.79683e+06	9928806	9562000	10908996	6044698	4952099	3.7279e+06	6.5745e+06	5952499	5.5288e+06	11375002	8.0554e+06	7.9417e+06	7890201	7780605	7425097	7.542e+06	6.9806e+06	7668505	7543595	6961499	6816599	6.5445e+06	8536602	8309400
Q2FHD9	GLPK	Glycerol kinase	glpK	0.723815	0.0146252	1.09298	0.314449	1.44218	0.0474104	1.21939	0.102536	1.23543	0.0395426	1.26393	0.0273741	1.34479	0.0348783	7622431	5.51723e+06	6.0302e+06	7.95686e+06	6727634	6.81617e+06	6.9734e+06	7.4195e+06	7119299	7539896	8208098	6.0589e+06	5.7584e+06	4.7344e+06	6.335e+06	5.6641e+06	6091501	9105201	8.2547e+06	6510696	6760202	7421701	6000999	6876102	6.5147e+06	7.0577e+06	7.0697e+06	7175001	6675500	6867099	8320701	7070701
A0A0H2XIF1	A0A0H2XIF1	Transport permease protein	tagG	0.600855	0.0380303	0.64287	0.179687	1.72155	0.234202	1.11025	0.560712	1.385	0.140619	1.1605	0.426625	1.5886	0.0353296	9145302	5.495e+06	3.53257e+06	9.45993e+06	6.10083e+06	7.6106e+06	6.37697e+06	8.72934e+06	8247399	8580504	10608003	6433797	6.4412e+06	3610000	4577000	2.0631e+06	3.9576e+06	14760000	7.3947e+06	6.2251e+06	5.96e+06	5.9217e+06	6420796	6.2798e+06	8.2778e+06	8274200	6558401	6.8308e+06	5741701	9526605	8065405	8596002
A0A0H2XHX8	A0A0H2XHX8	Putative membrane protein	SAUSA300_0980	0.714613	0.0739135	1.55331	0.342986	1.7073	0.281913	1.11426	0.389459	1.33123	0.193145	1.05928	0.713914	1.3862	0.0354628	2.8365e+06	2.027e+06	3.14857e+06	3.4607e+06	2.2586e+06	2.6984e+06	2.14717e+06	2.80983e+06	2465101	3.2785e+06	2.7659e+06	2.3274e+06	2.1976e+06	1.556e+06	1845400	5150203	2.4501e+06	5654901	2.8249e+06	1.9023e+06	2.3108e+06	2.213e+06	2.252e+06	2.1722e+06	2.5426e+06	3.3804e+06	1.9675e+06	2.5281e+06	1.9459e+06	2.8191e+06	2.6711e+06	2.9393e+06
A0A0H2XJF4	A0A0H2XJF4	3-oxoacyl-[acyl-carrier-protein] synthase 2	fabF	5.81792	0.000186654	0.928196	0.395247	1.34634	0.133042	0.872163	0.232824	1.15922	0.194784	1.12308	0.203221	1.25727	0.0363849	9389901	5.46297e+07	5.0707e+07	7.35503e+07	4.7646e+07	6.3328e+07	61353336	68683996	9003203	8740499	10426001	58822004	57103980	47963016	55429024	48790028	47901988	80258032	54848980	85543952	51802976	40359024	50775980	54422020	68271960	67290016	62415004	55942968	65702036	73519048	69466968	63065972
Q2FG58	RL20	50S ribosomal protein L20	rplT	0.447372	0.00479115	1.36453	0.318442	1.9989	0.0786881	1.5193	0.0347558	1.56681	0.0164467	1.06332	0.726421	1.43519	0.0365691	104092344	4.6568e+07	6.35437e+07	9.3085e+07	7.0751e+07	7.2963e+07	49516688	6.6834e+07	117189952	105080048	90007032	54059024	51873016	33772016	46351972	90062024	54216988	130560056	73901048	74794032	62319028	75524960	74408984	75974016	70287040	72628032	52112016	55705028	40733020	68289024	67962976	64249992
Q2FJA2	RL1	50S ribosomal protein L1	rplA	0.810542	0.108784	0.876373	0.29574	1.06192	0.435123	1.20121	0.0159344	1.28395	0.00193826	1.05835	0.415436	1.11036	0.0375245	17062661	1.383e+07	1.21202e+07	14686335	1.66127e+07	1.7757e+07	1.4637e+07	1.53563e+07	13989995	18960988	18237000	14058003	14110997	13320992	13578999	9321706	13459996	13080004	14595003	16383998	16930000	17535996	15372007	16822992	18410988	18036998	16041997	14768998	13099992	14970994	16211002	14886992
Q2FG96	SYH	Histidine--tRNA ligase	hisS	0.641144	0.00407825	1.38948	0.0121635	1.51189	0.00613657	1.25618	0.0937824	1.32968	0.13951	1.42588	0.0456116	1.32188	0.0376805	3.7496e+06	2.40403e+06	3.34037e+06	3.63463e+06	3019901	3.1966e+06	3.42787e+06	3.17783e+06	3.9055e+06	3782499	3560798	2.4061e+06	2.7558e+06	2.0502e+06	3.3148e+06	3.4718e+06	3.2345e+06	3425701	3.8116e+06	3.6666e+06	3.0541e+06	2.668e+06	3337600	2.5737e+06	3.8833e+06	3.1328e+06	3417599	2.925e+06	3940998	2.8788e+06	3.3468e+06	3.3079e+06
Q2FF22	ATPA	ATP synthase subunit alpha	atpA	0.771135	0.0036316	1.18438	0.0205135	1.54296	0.0862084	1.18855	0.0503174	1.18706	0.0203845	1.21551	0.0142077	1.14236	0.0381105	11455669	8833866	1.04627e+07	13630332	1.04995e+07	1.04863e+07	10737666	10091497	10848001	11603001	11916005	9384895	8710598	8406105	10081995	11117993	10187996	17799000	11957999	11133997	10543003	11390005	9565502	10160004	10139997	11159005	11282994	10859998	10070006	9696496	10666999	9910996
A0A0H2XIC7	A0A0H2XIC7	Putative Na+/H+ antiporter	SAUSA300_2384	0.565246	0.0119093	1.28919	0.172905	1.44206	0.296323	1.20393	0.126226	1.24937	0.107194	1.36499	0.0829797	1.34591	0.0400689	2080434	1.17596e+06	1.51603e+06	1.6958e+06	1415767	1.4692e+06	1.60517e+06	1582734	1793001	2.0799e+06	2.3684e+06	1.3915e+06	1.1708e+06	965570	1.8004e+06	1.5166e+06	1.2311e+06	2.3479e+06	1.8154e+06	924090	1.3974e+06	1.3962e+06	1.4537e+06	1.3385e+06	1.4898e+06	1.5793e+06	1.4495e+06	1.4806e+06	1.8854e+06	1.4931e+06	1565301	1.6898e+06
A0A0H2XI83	A0A0H2XI83	Uncharacterized protein	SAUSA300_1351	0.59416	0.0638249	1.10851	0.66979	1.25212	0.497165	1.00995	0.963903	1.06499	0.783094	1.33215	0.204656	1.69377	0.0404109	7.7436e+06	4.60093e+06	5.10017e+06	5.7609e+06	4.6467e+06	4.89997e+06	6.12913e+06	7792935	7.1195e+06	9330694	6780601	5.2769e+06	5787298	2.7386e+06	5.0841e+06	6.0441e+06	4.1723e+06	8.2277e+06	4684501	4370498	4.4059e+06	4787502	4746700	4.5657e+06	4.4798e+06	5654400	5509099	6.7601e+06	6118200	7151004	8783104	7444697
A0A0H2XI32	A0A0H2XI32	Penicillin binding protein 2	pbp2	0.658178	0.00250959	1.15429	0.428068	1.427	0.0670406	1.24083	0.0336836	1.16952	0.0751536	1.21496	0.101549	1.32699	0.0405094	7.81137e+06	5.14127e+06	5934498	7.33657e+06	6.37946e+06	6.0128e+06	6.24643e+06	6.8224e+06	7686298	7.4636e+06	8284204	5581701	5300097	4.542e+06	5315198	7606196	4882100	8981198	6.4631e+06	6565402	6828496	6280496	6.0294e+06	6231203	5.6317e+06	6175500	5970800	7070196	5.6983e+06	6.8368e+06	6.0017e+06	7628704
A0A0H2XDZ6	A0A0H2XDZ6	Gamma-aminobutyrate permease	SAUSA300_1231	0.720703	0.00796618	0.818585	0.407463	1.03535	0.831939	0.899035	0.713374	1.10706	0.0951763	1.22025	0.0894772	1.23889	0.0409488	3.30973e+06	2.38533e+06	1.9526e+06	2.46967e+06	2.1445e+06	2.6407e+06	2.9107e+06	2.95517e+06	3.2795e+06	3.6099e+06	3.0398e+06	2502701	2.4446e+06	2.2087e+06	2250899	1.0511e+06	2.5558e+06	1.7873e+06	2.6046e+06	3.0171e+06	937895	2.7944e+06	2701201	2.5336e+06	2.6022e+06	2786301	2.5021e+06	2.9852e+06	3.2448e+06	2.9754e+06	2.6526e+06	3.2375e+06
A0A0H2XDY2	A0A0H2XDY2	Fructose specific permease	fruA	0.654525	0.015669	1.09601	0.616907	1.33889	0.158191	1.19523	0.378592	1.03987	0.821296	1.19634	0.0881279	1.44428	0.0443255	8.34967e+06	5465066	5.98977e+06	7317135	6.532e+06	5682934	6.5381e+06	7.89307e+06	7.3203e+06	9260497	8468202	6.1768e+06	5.5583e+06	4660101	6234499	7347299	4.3875e+06	9202099	6.8005e+06	5.9488e+06	7.2689e+06	4581898	7745197	4.551e+06	7.2008e+06	5297001	6.7303e+06	6717704	6.1663e+06	6501802	8.3123e+06	8865104
A0A0H2XJ21;A0A0H2XG77	A0A0H2XJ21;A0A0H2XG77	Ribulose-5-phosphate reductase	tarJ	0.561974	0.00878472	1.13655	0.421551	1.61091	0.0551693	1.25241	0.219634	1.53942	0.109269	1.37017	0.115501	1.41618	0.0453979	2.6519e+06	1.4903e+06	1693800	2.40073e+06	1.86647e+06	2.2942e+06	2.04197e+06	2.11053e+06	2450401	2871101	2.6342e+06	1.6494e+06	1.7481e+06	1.0734e+06	1.645e+06	1.8619e+06	1.5745e+06	2.9306e+06	2.1867e+06	2.0849e+06	1.7913e+06	2.1566e+06	1.6515e+06	1.7147e+06	2.3098e+06	2.8581e+06	1.7622e+06	1.9929e+06	2.3708e+06	2161801	2156999	2.0128e+06
A0A0H2XIN9	A0A0H2XIN9	Amino acid carrier protein	SAUSA300_1252	0.805188	0.07429	0.906455	0.324789	0.795093	0.610103	1.26347	0.272213	0.922235	0.778046	1.01639	0.893625	1.7868	0.0463583	4.048e+06	3.2594e+06	2.9545e+06	2.59153e+06	4.11817e+06	3.00593e+06	3.31283e+06	5.8239e+06	3761201	4409500	3.9733e+06	2.7606e+06	3.6756e+06	3.342e+06	2.8579e+06	3018699	2.9869e+06	318780	4273100	3.1827e+06	3520602	5.3575e+06	3476399	2.9944e+06	1.6313e+06	4.3921e+06	3638702	3.5079e+06	2.7919e+06	6.3783e+06	6954802	4.1386e+06
A0A0H2XGF8	A0A0H2XGF8	Pyruvate carboxylase	pyc	0.613442	0.00496577	1.06504	0.220035	1.63522	0.0030633	1.29274	0.0600098	1.11604	0.0934319	0.856903	0.216315	1.24109	0.0510356	3.2372e+08	198583312	2.115e+08	324726592	256716576	2.21627e+08	1.70167e+08	2.4646e+08	331879808	356449984	282829888	202489952	205420112	187839872	214569872	198070080	221860064	338159776	287320064	348699936	271339872	214049952	284759904	209620096	239229856	216030080	132979928	189029936	188489904	277149856	220630096	241600016
A0A0H2XGS8	A0A0H2XGS8	Uncharacterized protein	SAUSA300_1792	0.496816	0.0150212	1.1909	0.458961	1.49996	0.0602016	1.37566	0.16931	1.71916	0.0146387	1.67621	0.0101039	1.7001	0.052924	6.36493e+06	3.1622e+06	3.76587e+06	4.74317e+06	4.3501e+06	5.43633e+06	5.3005e+06	5.37607e+06	5539899	7648801	5906100	4.0278e+06	2.6234e+06	2.8354e+06	4.6223e+06	2624901	4050399	4571001	5.5475e+06	4.111e+06	5246499	3.3243e+06	4.4795e+06	4.873e+06	5395799	6.0402e+06	5006401	5561202	5.3339e+06	4.0063e+06	6.1341e+06	5987796
A0A0H2XID2	A0A0H2XID2	Methionine--tRNA ligase	metS	0.760113	0.007416	1.25601	0.329386	0.846132	0.310112	1.04529	0.524876	1.10793	0.0917901	1.21877	0.00175148	1.17035	0.0540992	6719832	5.10783e+06	6.41547e+06	4321900	5.33917e+06	5.65914e+06	6.22527e+06	5.97797e+06	6429197	7.3303e+06	6.4e+06	5090201	4.9431e+06	5.2902e+06	4549899	8583499	6113001	3535701	5.6532e+06	3.7768e+06	5918998	5270902	4.8276e+06	6022204	5237303	5717900	6.4427e+06	6.1617e+06	6.0714e+06	5939897	5467703	6526303
Q2FIA5	CDR	Coenzyme A disulfide reductase	cdr	0.54782	0.00577177	0.924728	0.840086	1.73305	0.00566943	1.69653	0.00742821	1.4385	0.0517987	1.4851	0.00155972	1.58919	0.055492	3.51387e+06	1.92497e+06	1.78007e+06	3.33607e+06	3.26577e+06	2.76907e+06	2.85877e+06	3.05913e+06	3.0998e+06	4.0494e+06	3.3924e+06	1.9929e+06	2.0386e+06	1.7434e+06	2.6993e+06	483710	2.1572e+06	2.879e+06	3.4147e+06	3.7145e+06	2.9605e+06	3.7642e+06	3.0726e+06	2.2067e+06	2.9024e+06	3.1981e+06	2.9906e+06	2.8721e+06	2713600	2.2381e+06	3560798	3.3785e+06
A0A0H2XE87	A0A0H2XE87	Mannose-6-phosphate isomerase	manA	0.688796	0.0228077	0.821812	0.60108	1.49818	0.458549	1.40729	0.0577186	1.37294	0.051149	1.38681	0.057513	1.43681	0.0555803	3.8276e+06	2.63643e+06	2.16665e+06	3.94986e+06	3.71023e+06	3.61967e+06	3.65623e+06	3.78807e+06	3.8012e+06	3.862e+06	3.8196e+06	3245902	2.5538e+06	2109599	2234600	817861	3.4475e+06	813480	5557703	5.4784e+06	4.1707e+06	3.5812e+06	3.3788e+06	3.4122e+06	3872102	3.5747e+06	3645202	4007102	3.3164e+06	4292300	3.7306e+06	3.3413e+06
Q2FEQ6	RS5	30S ribosomal protein S5	rpsE	1.05132	0.38638	1.10687	0.30809	0.767413	0.269193	0.987678	0.853064	0.965217	0.491707	0.812008	0.125032	0.766286	0.0565712	2.22323e+07	23373336	2.58713e+07	17936999	2.30853e+07	22560332	1.89793e+07	1.79107e+07	20944006	22378994	23373998	21747004	23371990	25001014	24888984	29583996	23140990	25299000	17522996	10989001	20912988	23731994	24610988	22964012	23194992	21521992	20752006	14858992	21327006	19887012	14257001	19588002
A0A0H2XFU0	A0A0H2XFU0	S1 RNA binding domain protein	SAUSA300_2021	0.745535	0.0361044	0.743688	0.20061	1.17368	0.114468	1.07119	0.398212	0.912903	0.490272	1.176	0.0236938	1.24565	0.0589214	3.28743e+06	2.4509e+06	1.8227e+06	2.87657e+06	2.62537e+06	2.23743e+06	2.88227e+06	3.05297e+06	3.0177e+06	3784600	3060002	2.3633e+06	2.3322e+06	2.6572e+06	2.4897e+06	1.11571e+06	1.8627e+06	2.9329e+06	2532701	3164102	2910500	2.5784e+06	2.3872e+06	1.9368e+06	2.7586e+06	2.0169e+06	2973001	2.7605e+06	2.9133e+06	2.6486e+06	3317298	3193001
Q2FEI5	FDHL	Putative formate dehydrogenase	SAUSA300_2258	0.652149	0.068464	1.16155	0.416629	1.93375	0.0326996	1.42693	0.0945268	1.48211	0.0425739	1.47249	0.0492809	1.4724	0.0589898	4.319e+06	2.81663e+06	3.27167e+06	5.44667e+06	4.01913e+06	4.17457e+06	4.14747e+06	4.1472e+06	4211802	3.6938e+06	5.0514e+06	3.6671e+06	2.695e+06	2.0878e+06	3.5824e+06	3342802	2889799	6.7179e+06	5225400	4396699	4612097	3.6098e+06	3.8355e+06	4272699	4.1321e+06	4118899	4.399e+06	4.0356e+06	4.0078e+06	4564799	3.8378e+06	4.039e+06
Q2FJQ9	THLA	Probable acetyl-CoA acyltransferase	SAUSA300_0355	1.20564	0.084761	1.0694	0.498337	1.74625	0.00909973	1.16313	0.154856	1.30207	0.0785912	1.21624	0.182486	1.23996	0.0595243	2.68347e+06	3.2353e+06	3459834	5.64963e+06	3.76307e+06	4.2126e+06	3.9349e+06	4.01163e+06	2.4704e+06	2.7632e+06	2.8168e+06	3.5471e+06	3340200	2.8186e+06	3.321e+06	3.8728e+06	3185702	6270001	4.7463e+06	5.9326e+06	3.5938e+06	4.1796e+06	3515802	3.8761e+06	3839198	4922497	4.6843e+06	3.6208e+06	3.4996e+06	4.0366e+06	4.3518e+06	3.6465e+06
Q2FJN4	AHPC	Alkyl hydroperoxide reductase C	ahpC	0.914531	0.434563	1.29707	0.185072	1.02742	0.902127	1.22392	0.113613	1.06103	0.560795	1.06894	0.397519	0.824789	0.0603911	1.53857e+07	1.40707e+07	1.82507e+07	1.44565e+07	1.72213e+07	1.49293e+07	1.50407e+07	11605330	14020992	14274994	17860996	15814006	13171994	13226002	16332008	23142000	15277997	9286403	15116000	18967006	16465993	19743008	15455005	16864992	13312999	14610003	16088001	14736991	14296998	10954000	12262992	11598998
A0A0H2XEN6	A0A0H2XEN6	Putative membrane protein	SAUSA300_1864	0.627103	0.0088825	1.40709	0.184958	1.60661	0.128393	1.11373	0.333096	1.26285	0.0719601	1.1975	0.288785	1.38338	0.0620734	4.4477e+06	2.78917e+06	3.9246e+06	4.4811e+06	3.10637e+06	3.5223e+06	3340033	3.85847e+06	4636503	4.6595e+06	4.0471e+06	3.3286e+06	2677401	2.3615e+06	2.7373e+06	4.9779e+06	4.0586e+06	6152804	3.7406e+06	3.5499e+06	3.1932e+06	3.0379e+06	3087999	3.4337e+06	3.4119e+06	3.7213e+06	2.8677e+06	3.13e+06	4022399	4.4659e+06	3.5528e+06	3556700
A0A0H2XGE9	A0A0H2XGE9	Pyruvate oxidase	cidC	0.681351	0.0228596	1.47427	0.269851	1.55991	0.2241	1.29885	0.0695954	1.22822	0.148767	1.14221	0.291617	1.32166	0.0620843	3.11607e+07	2.12313e+07	3.13007e+07	3.3119e+07	2.75763e+07	26076676	2.42507e+07	2.80607e+07	28775002	31733016	32973984	24180998	23178008	16335009	24490990	46227004	23183984	46953016	32802020	19601990	27361982	28975996	26391014	23819000	27414014	26997014	24840004	24225988	23686010	28175990	26280016	29726000
A0A0H2XJZ8	A0A0H2XJZ8	UDP-N-acetylmuramoyl-tripeptide--D-alanyl-D-alanine ligase	murF	1.92274	0.205511	1.29185	0.606733	1.0474	0.944255	1.47707	0.378355	1.77693	0.200259	1.60315	0.220502	1.8478	0.0626495	728873	1.40143e+06	1.81044e+06	1.46786e+06	2.07002e+06	2.49025e+06	2.24671e+06	2.58957e+06	523316	707395	955909	577202	2.0094e+06	1.6177e+06	2.0479e+06	680327	2.7031e+06	601863	3.0322e+06	769504	1.05506e+06	2798099	2.3569e+06	3.0978e+06	1355561	3.0174e+06	2.8825e+06	1.51944e+06	2.3382e+06	2379700	2.9502e+06	2.4388e+06
A0A0H2XJW8	A0A0H2XJW8	Putative pyridoxal phosphate-dependent acyltransferase	SAUSA300_0535	0.618079	0.0194353	1.34131	0.0801633	1.54312	0.0395763	1.33768	0.0902098	1.42919	0.0475183	1.46343	0.0867435	1.40901	0.0636452	6.27617e+06	3.87917e+06	5.20317e+06	5986032	5.18907e+06	5.54407e+06	5.6769e+06	5.46577e+06	5856098	6.1389e+06	6.8335e+06	4.7038e+06	4.1327e+06	2.801e+06	5214200	5077699	5.3176e+06	5.174e+06	6.5422e+06	6241897	5.2997e+06	5413298	4854200	5622198	5.7931e+06	5216903	6761802	5.3859e+06	4.883e+06	5186801	5998001	5.2125e+06
A0A0H2XI39	A0A0H2XI39	Uncharacterized protein	SAUSA300_2144	2.74459	0.122135	1.88675	0.37774	0.230288	0.0696575	0.332304	0.105526	0.305826	0.0934863	0.842106	0.747511	0.210032	0.0652356	1.03979e+06	2.8538e+06	5.3844e+06	657196	948328	872767	2403201	599391	525990	1.39641e+06	1.19698e+06	1.0839e+06	3.5861e+06	3891398	2.1476e+06	10056994	3.9486e+06	771172	693092	507324	736955	735530	1.3725e+06	998420	553350	1.06653e+06	1.5488e+06	1.3475e+06	4.3133e+06	593151	760331	444690
Q2FJM5	GUAA	GMP synthase [glutamine-hydrolyzing]	guaA	0.809318	0.0564104	0.811685	0.359889	1.27909	0.128435	1.13671	0.0912627	1.1179	0.100969	1.14368	0.0753802	1.1361	0.0663512	9.78676e+06	7.9206e+06	6.42903e+06	10131198	9003434	8.85443e+06	9058598	8998596	8721695	10689997	9948595	8411196	8.2305e+06	7120099	7866297	3.6575e+06	7.7633e+06	7973600	11037997	11381997	9405402	9130998	8473902	9194000	8613601	8755696	8616699	9494994	9064101	9192894	8706200	9096694
Q2FHD8	GLPD	Aerobic glycerol-3-phosphate dehydrogenase	glpD	0.636754	0.0132832	1.19854	0.318662	1.55219	0.0238759	1.3453	0.0616064	1.39413	0.0378671	1.32589	0.0703046	1.32083	0.0678715	22889000	1.45747e+07	17468334	22622668	1.96073e+07	2.0319e+07	1.93243e+07	1.92507e+07	22191992	24038010	22436998	18001002	14178993	11544001	17002002	20650004	14752996	24573988	23080006	20214010	20683010	19280992	18857990	20185008	20146990	20625012	20219008	19218996	18535006	19534004	19264990	18952994
Q2FJC1	PDXS	Pyridoxal 5-phosphate synthase subunit PdxS	pdxS	0.625632	0.0285358	1.04278	0.83356	1.46144	0.0216779	1.45916	0.0543535	1.44937	0.033668	1.58394	0.0177237	1.47496	0.068158	6.7146e+06	4.20087e+06	4.38057e+06	6.13933e+06	6129734	6.0886e+06	6.65393e+06	6.1961e+06	5536399	7.5109e+06	7.0965e+06	4662400	4636503	3.3037e+06	5138498	3.0572e+06	4946001	5.5919e+06	6.2894e+06	6.5367e+06	6622704	6749396	5017102	6.8684e+06	5702703	5.6947e+06	7271297	6.8972e+06	5.7933e+06	5046499	7.3588e+06	6.183e+06
A0A0H2XI26	A0A0H2XI26	Ribonucleoside-diphosphate reductase, beta subunit	SAUSA300_0717	1.24193	0.120659	0.807961	0.541832	0.616431	0.0310182	0.762055	0.0144368	0.838003	0.0391537	0.822029	0.130298	0.733114	0.0684784	6.65693e+06	8.26743e+06	6.67976e+06	5.0963e+06	6.30024e+06	6.92814e+06	6.79607e+06	6.06097e+06	7654699	7.1154e+06	5200699	7.6012e+06	8727601	8473499	8158795	2.0599e+06	9820594	3.4955e+06	5.1457e+06	6647696	5.9811e+06	5.9562e+06	6.9634e+06	7176604	7.245e+06	6362801	5597397	6.7845e+06	8006304	6867199	4.4148e+06	6900901
A0A0H2XEH0	A0A0H2XEH0	Alpha,alpha-phosphotrehalase	treC	0.643947	0.0206317	0.690921	0.362439	1.66494	0.0106699	1.31987	0.0971922	1.44903	0.0303004	1.27399	0.147684	1.3302	0.0684943	6.765e+06	4356301	3.00986e+06	7.253e+06	5.74977e+06	6.3124e+06	5.5499e+06	5.79477e+06	6.2364e+06	6766103	7292496	5.0999e+06	4.7396e+06	3229401	4855901	815980	3357702	6907199	7.8238e+06	7027998	6.2086e+06	5.1902e+06	5850503	6.0567e+06	6271402	6609103	5344200	6214001	5091500	5646601	5763498	5.9742e+06
A0A0H2XGQ4	A0A0H2XGQ4	Hydrolase, CocE/NonD family	SAUSA300_2531	3.4018	0.000999538	0.862169	0.549655	0.460588	0.043822	0.788546	0.330808	1.52078	0.012052	0.891036	0.675963	1.4347	0.0690846	729909	2483000	2.14077e+06	1.14364e+06	1.95796e+06	3.7761e+06	2.21244e+06	3.56237e+06	603432	844177	742117	2.1926e+06	2.8438e+06	2412601	2.3524e+06	1.2092e+06	2.8607e+06	652560	800659	1.9777e+06	2.1325e+06	1.13338e+06	2.608e+06	3582898	4227702	3517699	2677599	1.07873e+06	2.881e+06	2.8086e+06	3.7446e+06	4.1339e+06
A0A0H2XJW3	A0A0H2XJW3	Sucrose-6-phosphate hydrolase	scrB	0.600007	0.026791	0.804332	0.523851	1.79671	0.011218	1.26165	0.317772	1.33606	0.0796544	1.21336	0.225359	1.36509	0.069281	3.17697e+06	1.9062e+06	1.53322e+06	3.4249e+06	2.40497e+06	2.5468e+06	2.3129e+06	2.60213e+06	2.6842e+06	3.249e+06	3597698	2.2835e+06	2.0258e+06	1.4093e+06	2.4109e+06	814957	1.3738e+06	3.7076e+06	3.5788e+06	2.9883e+06	2645400	1.7114e+06	2.8581e+06	2.4387e+06	2.4788e+06	2.7229e+06	2.3441e+06	2.4958e+06	2.0988e+06	2.7648e+06	2.3889e+06	2.6527e+06
Q2FEQ1	RL5	50S ribosomal protein L5	rplE	1.00162	0.991097	0.868234	0.25558	0.810527	0.0905307	0.981919	0.844579	1.00229	0.983973	0.845617	0.168056	0.801526	0.0699496	12515998	12536331	1.08845e+07	10161031	1.23097e+07	1.2565e+07	1.06009e+07	1.00482e+07	12031008	15148991	10367995	10754994	12698007	14155992	9387401	11889002	11377002	9693304	9797795	10991994	12511999	12971992	11444996	14289005	11195001	12210995	11791994	9967803	10043003	9973999	9682597	10488006
Q2FDE9	MNMG	tRNA uridine 5-carboxymethylaminomethyl modification enzyme MnmG	mnmG	0.768782	0.0187671	0.911327	0.749385	1.29556	0.0423071	1.09017	0.435909	1.12416	0.105867	1.40034	0.0454746	1.22386	0.0713658	3.01923e+06	2.32113e+06	2.11531e+06	3.00717e+06	2.53043e+06	2.60933e+06	3.25037e+06	2.84073e+06	2.7978e+06	3.208e+06	3.0519e+06	2.5956e+06	2.1558e+06	2.212e+06	2891599	968433	2.4859e+06	2684699	3.0015e+06	3.3353e+06	2544700	2.8672e+06	2.1794e+06	2594299	2.6088e+06	2624901	3.3222e+06	2.7111e+06	3717799	2.93e+06	2.5259e+06	3.0663e+06
A0A0H2XKH5	A0A0H2XKH5	Aconitate hydratase	acnA	0.936983	0.619565	1.16721	0.21733	1.67229	0.00389417	1.19699	0.166238	1.24083	0.0932556	1.25879	0.076051	1.28635	0.0724473	1.01433e+07	9504135	11093337	1.58937e+07	1.13763e+07	11792998	1.19637e+07	1.22257e+07	9118995	10139997	11171005	11330994	9421506	7759905	10685998	11769006	10825007	15960002	15400994	16320007	11734003	11822996	10571993	11757000	12075994	11546000	12003998	11836994	12049998	12228993	11457001	12991008
A0A0H2XHV2	A0A0H2XHV2	Glycine betaine transporter opuD	opuD	0.602441	0.00518515	1.28776	0.325395	1.59091	0.0500387	1.22256	0.112832	1.18498	0.159754	0.908002	0.453968	1.2987	0.0759221	7209331	4.3432e+06	5.593e+06	6.90963e+06	5.30983e+06	5.1466e+06	3.94363e+06	5.6405e+06	7198498	6.6636e+06	7.7659e+06	4.86e+06	4.631e+06	3.5386e+06	4.5056e+06	7669600	4603800	8530701	6407601	5.7906e+06	4857898	5.7137e+06	5.3579e+06	4835100	5019703	5.585e+06	3443000	4.2997e+06	4088198	6.3634e+06	5.2666e+06	5.2915e+06
A0A0H2XGA1	A0A0H2XGA1	Dehydrogenase family protein	SAUSA300_2251	1.00846	0.949226	0.88711	0.500014	1.46721	0.0221799	0.984993	0.891046	1.28009	0.131384	1.16482	0.201212	1.2994	0.0768209	6.6872e+06	6743769	5.98247e+06	9.8945e+06	6642566	8.6326e+06	7.8553e+06	8.76286e+06	6.1251e+06	7659700	6276802	7227201	7597603	5406503	6991503	4462900	6492997	9054998	9716502	10911996	6807296	6.3428e+06	6.7776e+06	7.2518e+06	9751003	8894995	8.2835e+06	7913801	7368603	9530296	8979298	7.779e+06
Q2FF20	ATPF	ATP synthase subunit b	atpF	4.23438	0.00385284	0.762176	0.106278	0.444388	0.0441065	0.274462	0.00269284	0.731305	0.38547	0.622113	0.0472637	0.443773	0.0804606	812185	3.4391e+06	2.6212e+06	1.5283e+06	943904	2.51503e+06	2.13951e+06	1.52618e+06	1.3829e+06	475202	578456	3.3981e+06	2.89e+06	4029201	2.5792e+06	2.271e+06	3.0134e+06	1.1964e+06	2.6397e+06	748783	923071	638799	1.26984e+06	753290	3172102	3.6197e+06	1.50393e+06	2.4006e+06	2.514e+06	983034	581504	3.014e+06
Q2FI57	RF3	Peptide chain release factor 3	prfC	0.809603	0.0855127	0.970649	0.869377	1.29823	0.145338	0.958951	0.902874	1.16866	0.205053	1.09581	0.566709	1.24936	0.0814581	2.8677e+06	2.3217e+06	2.25356e+06	3014099	2.2264e+06	2.71327e+06	2.54413e+06	2.90063e+06	2.8304e+06	2.8381e+06	2.9346e+06	2.4044e+06	2686201	1.8745e+06	2.5057e+06	1641765	2613201	2.5415e+06	2.928e+06	3572799	892890	3.2246e+06	2561699	2.5961e+06	2.9169e+06	2626800	2.7248e+06	2.8867e+06	2.0209e+06	2777801	2.8831e+06	3.041e+06
Q2FKQ0	GYRA	DNA gyrase subunit A	gyrA	0.662407	0.0385202	1.07986	0.567761	1.18859	0.298634	1.25751	0.0450837	1.19027	0.107253	1.28742	0.0331707	1.2064	0.0823684	9081632	6.01574e+06	6.49617e+06	7.15027e+06	7.56487e+06	7.16033e+06	7.7448e+06	7.25736e+06	7620398	10585993	9038505	6972303	5.1236e+06	5951303	7418503	5491501	6578496	5613701	7630903	8206199	7684205	7.4786e+06	7531796	6899797	7195900	7385300	7919798	7648498	7.6661e+06	7158997	7.3753e+06	7.2378e+06
Q2FHQ4	MURD	UDP-N-acetylmuramoylalanine--D-glutamate ligase	murD	0.888198	0.416922	1.24672	0.519607	1.03167	0.841709	0.839866	0.0949212	0.927602	0.385119	0.97158	0.716314	1.18857	0.0848099	2.3783e+06	2.1124e+06	2.63357e+06	2.1793e+06	1.77413e+06	1.95947e+06	2.05237e+06	2.51073e+06	1.9906e+06	2.8817e+06	2.2626e+06	2.2348e+06	2.25e+06	1.8524e+06	1.8088e+06	4.0841e+06	2007799	2375199	2.5464e+06	1.6163e+06	1.6247e+06	1.7793e+06	1918399	1.9221e+06	1.8294e+06	2.1269e+06	1.9303e+06	2.018e+06	2.2088e+06	2.6545e+06	2.2797e+06	2597999
A0A0H2XI96	A0A0H2XI96	Putative fibronectin/fibrinogen binding protein	SAUSA300_1101	0.471655	0.00691794	1.05996	0.709475	2.06817	0.00113091	1.48935	0.0124127	1.09696	0.447229	1.33914	0.0832281	1.42144	0.0849706	7451066	3.51433e+06	3.72507e+06	7.26823e+06	5234066	3.8551e+06	4.7062e+06	4.9954e+06	6.3118e+06	7.4037e+06	8637697	4.1301e+06	3580199	2832700	4.1276e+06	4058901	2.9887e+06	7707902	6.8507e+06	7.2461e+06	5064197	5.1489e+06	5.4891e+06	4.1481e+06	3653602	3.7636e+06	4548798	5.3892e+06	4180602	4.7949e+06	5997803	4193500
A0A0H2XI95	A0A0H2XI95	Alanine racemase	alr2	0.21397	0.000195685	1.94066	0.0368441	2.82899	0.0447439	2.8412	0.0034211	2.90613	0.00677732	3.30035	0.00560832	3.75503	0.0867737	1.40303e+07	3.00207e+06	5.826e+06	8.4928e+06	8.52947e+06	8.7244e+06	9.90787e+06	1.12729e+07	13303005	13962999	14825006	2.3804e+06	4.4317e+06	2.1941e+06	6.1499e+06	6.6115e+06	4.7166e+06	11239001	5.2062e+06	9033201	9573700	7876100	8.1386e+06	8491195	7380995	10301005	10139997	11603998	7.9796e+06	6.3514e+06	18261996	9205202
Q2FF36	YIDC	Membrane protein insertase YidC	yidC	0.75297	0.0635882	0.839205	0.361625	0.776679	0.542653	1.03888	0.709198	1.17379	0.259866	1.06907	0.593202	1.22581	0.0870982	6.9225e+06	5.21243e+06	4.3743e+06	4.04839e+06	5.41507e+06	6.1183e+06	5.57243e+06	6.38947e+06	6.684e+06	7820402	6263100	5.5807e+06	5.8048e+06	4.2518e+06	4.4467e+06	3.206e+06	5.4702e+06	694255	5971503	5.4794e+06	5650402	5.4438e+06	5151000	5.5212e+06	5.7394e+06	7094297	4.8208e+06	6117399	5.7791e+06	6031598	6.4413e+06	6695502
A0A0H2XHU1	A0A0H2XHU1	Succinate dehydrogenase, flavoprotein subunit	sdhA	0.663857	0.0165307	1.08842	0.53728	1.50285	0.0812842	1.23107	0.147019	1.29253	0.11332	1.34925	0.0644665	1.33626	0.0874503	9347101	6.20513e+06	6.75377e+06	9.32537e+06	7.63896e+06	8020335	8.3723e+06	8.29167e+06	9192797	9338901	9509605	7.4869e+06	6352404	4.7761e+06	7.1104e+06	6.3773e+06	6.7736e+06	11489006	8507904	7.9792e+06	7.9023e+06	7418395	7596197	7701902	7479700	8879403	8.146e+06	9037202	7933705	8406805	7.3903e+06	9077904
A0A0H2XHX6	A0A0H2XHX6	Glyceraldehyde-3-phosphate dehydrogenase	gap	0.748897	0.0536867	1.54976	0.233904	1.81831	0.0178021	1.28151	0.081002	1.35157	0.0306833	1.14463	0.326017	1.26268	0.0876956	2.09183e+07	1.56657e+07	2.4278e+07	28484998	2.00757e+07	21173324	1.79313e+07	19780672	19538988	20388010	22828008	18816002	15057002	13124001	19319012	36062980	17451994	34158012	26083996	25212986	20229008	21557986	18440000	21035998	20925988	21557986	20132000	17379994	16281991	18566006	21133004	19643006
A0A0H2XJC5	A0A0H2XJC5	rRNA adenine N-6-methyltransferase (Macrolide-lincosamide-streptogramin B resistance protein)	ermC	0.536931	0.0509655	0.792214	0.368183	1.37555	0.113216	1.13232	0.373362	1.18399	0.217534	1.39363	0.0801241	1.326	0.0882601	13084234	7.02533e+06	5.56557e+06	9.6637e+06	7.9549e+06	8.3179e+06	9.7907e+06	9.31557e+06	12718000	16765996	9768706	7583002	8127198	5.3658e+06	6691104	3.2322e+06	6.7734e+06	11381004	9674203	7.9359e+06	7.4857e+06	7659305	8719701	7.9796e+06	8141695	8832395	10060997	11079007	8232104	8696399	8789295	10461002
Q2FDY9	F16PC	Fructose-1,6-bisphosphatase class 3	fbp	0.694006	0.089978	1.07411	0.783915	1.75961	0.0799994	1.30607	0.193116	1.30647	0.174956	1.27817	0.23191	1.4396	0.0901711	2.78023e+06	1.9295e+06	2.0725e+06	3.39517e+06	2.52007e+06	2.52083e+06	2.46623e+06	2.7777e+06	2.6391e+06	3.0914e+06	2.6102e+06	2.1933e+06	2.3571e+06	1.2381e+06	2.2669e+06	1.4098e+06	2.5408e+06	4.4332e+06	2.7723e+06	2.98e+06	2809999	2.3664e+06	2.3838e+06	2.3961e+06	2.4835e+06	2.6829e+06	2597999	2.6406e+06	2160101	3.0005e+06	2.85e+06	2.4826e+06
Q2FG88	TGT	Queuine tRNA-ribosyltransferase	tgt	0.554699	0.0493866	1.02758	0.876824	1.1396	0.785042	1.00769	0.958117	1.29185	0.202916	1.27464	0.0776402	1.27113	0.0907298	3.593e+06	1.99303e+06	2.048e+06	2.27126e+06	2.00837e+06	2.5747e+06	2.5404e+06	2.5334e+06	2.7628e+06	3.3799e+06	4.6363e+06	2.2294e+06	2.0597e+06	1689999	2.4778e+06	2.1761e+06	1.4901e+06	3.1551e+06	3.2674e+06	391290	1.911e+06	2.4348e+06	1.6793e+06	1.8795e+06	2.9073e+06	2937300	2819000	2.5656e+06	2236601	2.2629e+06	2.8854e+06	2.4519e+06
Q2FF16	UPP	Uracil phosphoribosyltransferase	upp	0.957687	0.569331	1.38191	0.389005	0.998806	0.989372	0.984893	0.854536	0.929921	0.370203	0.77673	0.0408466	0.836399	0.092807	5.39387e+06	5.16563e+06	7.13847e+06	5.15947e+06	5.0876e+06	4.80363e+06	4.0123e+06	4.32053e+06	5.1716e+06	5476001	5533999	5.3303e+06	4492202	5.6744e+06	5227397	11163003	5.025e+06	5594297	5180702	4.7034e+06	4.9507e+06	5.463e+06	4.8491e+06	4.8473e+06	4905301	4.6583e+06	4.3098e+06	3982101	3.745e+06	4557400	4.0247e+06	4379498
Q2FGG6	END4	Probable endonuclease 4	nfo	0.918454	0.318324	0.933094	0.452536	1.05011	0.596586	1.06362	0.102654	1.00383	0.920129	1.08547	0.0284344	0.684911	0.0950411	1.5333e+06	1.40827e+06	1.31405e+06	1.47883e+06	1.49787e+06	1.41367e+06	1.52863e+06	964537	1.4215e+06	1.7469e+06	1.4315e+06	1.4108e+06	1.4507e+06	1363300	1.3918e+06	1096036	1.4543e+06	1.2674e+06	1.4852e+06	1.6839e+06	1.4354e+06	1.5051e+06	1.5531e+06	1.4861e+06	1.3347e+06	1.4202e+06	1.5552e+06	1.553e+06	1.4777e+06	1.3492e+06	663931	880480
A0A0H2XHG3	A0A0H2XHG3	Probable malate:quinone oxidoreductase	mqo	1.09508	0.262204	0.961344	0.607034	1.13113	0.166215	1.04604	0.391943	1.07939	0.126182	1.12039	0.0659394	1.13715	0.0990705	3.1694e+07	3.47073e+07	3.33657e+07	3.92583e+07	3.63053e+07	37462664	38885664	3.94673e+07	31570986	28519998	34990988	35825996	32002994	36292996	34576012	36039008	29482012	34609996	41577000	41587996	38098008	36028004	34790012	38309992	37267996	36810004	37713984	38155020	40787988	36379996	42477980	39544004
A0A0H2XIA4	A0A0H2XIA4	Putative substrate--CoA ligase	SAUSA300_0559	0.576465	0.0365394	0.574243	0.138926	1.63495	0.0290733	1.29401	0.377902	0.958919	0.923641	0.96103	0.842203	1.46027	0.100026	3.0657e+06	1.76727e+06	1.01484e+06	2.8894e+06	2.28687e+06	1.69467e+06	1.6984e+06	2.5807e+06	2.7702e+06	3.6085e+06	2818400	2.127e+06	2.0465e+06	1.12831e+06	1177914	519011	1.3476e+06	2.817e+06	2.7563e+06	3.0949e+06	2.6177e+06	1.4617e+06	2.7812e+06	2.2151e+06	430508	2.4384e+06	1.6084e+06	1.7835e+06	1.7033e+06	2994100	2.3446e+06	2.4034e+06
A0A0H2XK28	A0A0H2XK28	PTS system, mannitol specific IIBC component	mtlF	0.714435	0.00589917	1.11367	0.0971431	1.15175	0.0895822	1.14839	0.163415	1.08335	0.20843	1.28317	0.0241906	1.10948	0.100079	7.82927e+06	5.5935e+06	6.22933e+06	6.4423e+06	6.4235e+06	6059701	7.1774e+06	6.2059e+06	7521497	8450799	7.5155e+06	5.6569e+06	6.0433e+06	5080298	6.4136e+06	6.1231e+06	6151299	6.833e+06	6538800	5.9551e+06	6.0233e+06	6026903	7220296	5788300	6.2146e+06	6.1762e+06	6928701	7.8693e+06	6734199	6298798	6079497	6239397
Q2FG27	ACKA	Acetate kinase	ackA	0.779841	0.00379424	1.09551	0.00412581	1.13362	0.209483	1.17816	0.00038128	1.19994	0.0258768	1.08003	0.170984	1.16152	0.100184	1.36947e+07	1.06797e+07	1.16997e+07	12106663	12582336	1.2815e+07	1.15343e+07	12404669	12744999	14192008	14146993	10592993	10467006	10978995	11655999	11590996	11851996	11089998	13989995	11239996	12513008	12736004	12497996	14005004	12324999	12114996	11215000	12495005	10892999	10835001	12970003	13409003
A0A0H2XHE1	A0A0H2XHE1	Peptidase, rhomboid family	SAUSA300_1509	1.31476	0.123045	0.664171	0.31118	1.12479	0.822122	0.981733	0.891009	1.22083	0.137813	1.14509	0.302522	1.22511	0.10087	2.3831e+06	3.1332e+06	2.08098e+06	3.52419e+06	3.07597e+06	3.8251e+06	3.5878e+06	3.8385e+06	2.3499e+06	2.7522e+06	2.0472e+06	3145001	3.6921e+06	2.5625e+06	2977001	386235	2879700	485871	4195402	5.8913e+06	3510999	2.8448e+06	2.8721e+06	3.487e+06	3874601	4113702	3264502	3535098	3.9638e+06	3726800	3.8465e+06	3.9422e+06
A0A0H2XKM7	A0A0H2XKM7	Transferrin receptor	SAUSA300_0721	0.657336	0.124365	0.82464	0.575782	1.15802	0.741416	1.19415	0.307859	1.30493	0.150658	1.63548	0.0231373	1.34634	0.101646	3.28057e+06	2.15643e+06	1.77828e+06	2.49719e+06	2.5751e+06	2.814e+06	3.5268e+06	2.9033e+06	3.2652e+06	4112598	2.4639e+06	2.7961e+06	1.9801e+06	1.6931e+06	2.2211e+06	729542	2384200	798978	2.8041e+06	3.8885e+06	2.8517e+06	2.4674e+06	2.4062e+06	2.6651e+06	3.149e+06	2627901	3.8924e+06	3236800	3.4512e+06	2.7474e+06	3.1473e+06	2.8152e+06
Q2FFV6	METK	S-adenosylmethionine synthase	metK	0.635355	0.0492787	0.968436	0.928847	1.62738	0.0513524	1.05264	0.828144	1.21937	0.320507	1.40423	0.131185	1.41732	0.105074	5086134	3.2315e+06	3.1295e+06	5.25886e+06	3.4016e+06	3.9404e+06	4.53777e+06	4.58007e+06	4632600	5517000	5108802	4.3949e+06	2987402	2312200	4560498	1.5252e+06	3302800	6073496	4795097	4.908e+06	3.3113e+06	4140799	2752700	4.1101e+06	3.7017e+06	4.0094e+06	3.9667e+06	4591497	5.0551e+06	4233401	4932999	4573800
Q2FK94	ALDA	Putative aldehyde dehydrogenase AldA	aldA	54.0411	3.27517e-08	0.845346	0.00786619	0.810927	0.129529	0.709538	0.00665001	0.570201	0.000110637	0.784048	0.0198297	0.853693	0.10557	1.3213e+06	7.14047e+07	6.03617e+07	5.7904e+07	50664344	4.0715e+07	5.59847e+07	60957680	1634901	609610	1.7194e+06	72359968	70776024	71077968	63646012	56219968	61218972	64863988	43761988	65085956	53025988	42897016	56070028	36845984	42037024	43261976	59748036	47840976	60364960	66745996	51023012	65104032
A0A0H2XHM8	A0A0H2XHM8	Glutamine synthetase	glnA	1.03657	0.545605	1.05954	0.76843	1.12421	0.104032	0.945856	0.400151	0.974956	0.562219	0.987174	0.802275	1.07561	0.10864	2.5925e+07	26873002	28472990	3.0211e+07	2.5418e+07	26200006	2.65283e+07	2.8905e+07	23837996	26804998	27132016	27311998	24991992	28315016	25038988	38288980	22091002	27980990	32309980	30341996	26955000	23067986	26231004	25811002	25768008	27021008	25006998	26708002	27870010	29008998	28752984	28952980
Q2FHK0	RS16	30S ribosomal protein S16	rpsP	0.932979	0.390124	1.07698	0.695445	1.15655	0.0993803	1.15224	0.25002	1.16475	0.404412	0.997535	0.987827	0.891738	0.109058	4.89803e+06	4.56977e+06	4.92157e+06	5.28517e+06	5.26547e+06	5.32263e+06	4.5585e+06	4.07503e+06	4.2559e+06	5.312e+06	5126203	4567600	4395397	4.7463e+06	3936301	6.5704e+06	4257998	5865497	4765400	5.2246e+06	5181599	6183400	4431398	5800197	3757702	6409999	5558901	3243800	4.8728e+06	3.7927e+06	3927599	4.5048e+06
Q2FGY6	SYN	Asparagine--tRNA ligase	asnS	0.846026	0.111887	1.07364	0.510194	1.23665	0.052401	1.13854	0.113398	1.08055	0.311304	0.992292	0.918727	1.16395	0.111293	1.08869e+07	9.2106e+06	9.88884e+06	1.13903e+07	10486668	9.95253e+06	9.1396e+06	1.07207e+07	9939694	11805003	10915993	10239998	9308504	8083296	9233101	11291007	9142401	10409996	12023995	11736997	10302000	10605002	10553002	9694394	10189006	9974197	8827002	9491305	9100495	10447996	11507004	10207005
Q2FJ56	Y569	Putative heme-dependent peroxidase	SAUSA300_0569	0.837239	0.352012	1.37817	0.203764	1.2654	0.251716	1.02035	0.844818	1.00945	0.930924	1.02123	0.86301	1.19891	0.11749	2.75517e+06	2306733	3179067	2.91893e+06	2.35367e+06	2.32853e+06	2.3557e+06	2.76557e+06	2.9713e+06	3294501	1.9997e+06	2624200	2.2705e+06	2.0255e+06	2555600	4271400	2710201	3.6454e+06	2180101	2.9313e+06	2.1278e+06	2.6174e+06	2.3158e+06	2314901	2.0583e+06	2.6124e+06	2.504e+06	2.6064e+06	1.9567e+06	2.4837e+06	3.0032e+06	2.8098e+06
Q2FIC3	MNHA1	Na(+)/H(+) antiporter subunit A1	mnhA1	0.708274	0.0862165	1.24276	0.54138	1.55849	0.309834	1.06657	0.678524	1.2699	0.253667	0.957345	0.803287	1.31307	0.123037	6.62757e+06	4694132	5.83367e+06	7.31577e+06	5.0066e+06	5.9611e+06	4.4939e+06	6.1637e+06	6402004	7565698	5.915e+06	5786196	4904698	3391502	4195602	8950899	4354499	11358006	6538904	4050399	4980503	4959398	5.0799e+06	5401202	5.2351e+06	7246997	4.4398e+06	4.9995e+06	4.0424e+06	6349499	5610303	6.5313e+06
A0A0H2XHC2	A0A0H2XHC2	Glutamate dehydrogenase	gudB	0.740584	0.0659949	1.46613	0.208898	1.29973	0.0831017	1.26805	0.116726	1.2106	0.17789	1.1192	0.408446	1.2678	0.124206	7.52163e+06	5.5704e+06	8.1669e+06	7.24003e+06	7.06354e+06	6.74353e+06	6.23437e+06	7062132	7.0948e+06	8.1546e+06	7.3155e+06	6335797	6.2171e+06	4.1583e+06	6.3764e+06	11326995	6.7973e+06	7322997	7.4799e+06	6.9172e+06	7553605	6793603	6843399	6485996	6856902	6.8877e+06	6.0578e+06	6500100	6145203	6.4831e+06	7206401	7.4969e+06
Q2FG18	RS4	30S ribosomal protein S4	rpsD	0.64541	0.0273491	0.975629	0.920904	1.12512	0.416535	1.27898	0.0921308	1.32678	0.0608613	1.25161	0.136559	1.28351	0.125482	5.50983e+07	35561006	3.46943e+07	4.00103e+07	45481668	47181660	44508668	45642996	51809000	62556020	50930008	41517016	38125016	27040986	43346996	20977010	39758988	36235988	44012000	39783016	44935976	43971000	47538028	45345016	47279984	48919980	48448004	43275020	41802980	45606004	40726992	50595992
Q2FGF8	SYG	Glycine--tRNA ligase	glyQS	0.835558	0.0782025	1.20999	0.194494	1.49138	0.0290307	1.19295	0.0685351	1.19656	0.0692034	1.17684	0.0960902	1.16066	0.127458	11390994	9.51783e+06	1.15165e+07	14194668	1.13543e+07	1.13887e+07	11201004	1.1047e+07	11844994	10852993	11474995	10840001	9437900	8275600	11271007	13442000	9836395	16242001	14227007	12114996	11324001	11330994	11407999	11654997	11101000	11410006	11598002	10797007	11208003	10823003	10691001	11627003
Q2FFR1	TRAP	Signal transduction protein TRAP	traP	0.74444	0.058342	0.868314	0.739525	1.44453	0.0648078	1.26161	0.227775	1.36607	0.0771681	1.22817	0.119531	1.22836	0.129066	4.86787e+06	3.62383e+06	3.14663e+06	5.23473e+06	4.57187e+06	4.9504e+06	4.4507e+06	4.45136e+06	4901003	5264697	4437900	3.9515e+06	4.1083e+06	2811701	4719998	622086	4.0978e+06	5744799	4.257e+06	5702401	5624101	4050399	4.0411e+06	4.7609e+06	4400601	5689697	4471103	4.2827e+06	4598301	4.4519e+06	4703298	4198898
A0A0H2XIQ2	A0A0H2XIQ2	Dihydrolipoyl dehydrogenase	lpdA	0.914935	0.488639	1.14057	0.317395	1.50512	0.0904706	1.11488	0.420523	1.21429	0.153506	1.22862	0.130658	1.22283	0.131588	2.65327e+07	2.42757e+07	27688000	36537672	2.70643e+07	2.94777e+07	2.98257e+07	29685000	24887010	27447996	27263008	28902994	24831992	19091992	28941002	28219010	25903988	45310016	29085996	35217004	29041000	27411006	24740992	28087992	30887992	29456998	31161986	29350988	28964008	29300006	29504002	30250992
Q2FGI7	GCSPB	Probable glycine dehydrogenase (decarboxylating) subunit 2	gcvPB	0.498936	0.0154815	1.08354	0.789261	1.84967	0.0412767	1.48936	0.0916611	1.49121	0.0863345	1.48084	0.09643	1.44449	0.133874	6.85826e+06	3.42183e+06	3.7077e+06	6.32927e+06	5.09633e+06	5.10267e+06	5.0672e+06	4.9428e+06	6.6406e+06	7.6633e+06	6.2709e+06	3.9124e+06	4.3847e+06	1.9684e+06	4.063e+06	2.4041e+06	4656000	7.5878e+06	5.9306e+06	5469402	5397797	4824998	5066199	4998703	5.0779e+06	5231400	4.7137e+06	5.2337e+06	5254197	4811697	5572801	4.4439e+06
Q2FIE3	DLTA	D-alanine--D-alanyl carrier protein ligase	dltA	0.825347	0.124521	0.862397	0.141853	1.42885	0.0318575	1.04167	0.68806	1.11509	0.254312	1.14744	0.13654	1.18508	0.136019	7.38074e+06	6.09167e+06	5.25343e+06	8.70406e+06	6.3455e+06	6.79273e+06	6989803	7.21913e+06	6854301	8353503	6.9344e+06	6.6406e+06	6440597	5.1938e+06	5326397	5.3329e+06	5101000	7.5827e+06	8632298	9897195	7.0738e+06	5.8275e+06	6.1352e+06	6.6944e+06	6.3817e+06	7.3021e+06	6856204	7.3252e+06	6.788e+06	6.6845e+06	8006505	6966397
A0A0H2XFH8	A0A0H2XFH8	Pyruvate dehydrogenase E1 component, beta subunit	pdhB	0.777411	0.00436134	1.1398	0.166604	1.27108	0.142886	1.14797	0.00431219	1.17379	0.0114412	1.21941	0.0390696	1.07532	0.137092	1.24897e+07	9.7096e+06	1.1067e+07	12341665	11146330	11396998	11840000	1.04409e+07	12998997	12925001	11544993	9792098	9771303	9565401	10342995	12666000	10191997	15039991	10099004	11886000	10991994	11609001	10837995	11610996	10669002	11910996	12777003	10468002	12274995	10415999	11124006	9782703
Q2FFI4	Y1892	UPF0316 protein	SAUSA300_1892	0.567372	0.114378	0.769102	0.628623	1.87422	0.1122	1.07041	0.904274	1.69456	0.158321	1.22696	0.514586	1.60607	0.139564	5.08997e+06	2.8879e+06	2.22109e+06	5.41257e+06	3.09124e+06	4893731	3.54333e+06	4.63817e+06	4.6987e+06	6.2912e+06	4279998	2.2906e+06	4.6683e+06	1704801	3.4531e+06	475676	2.7345e+06	6825003	3881502	5.5312e+06	4491798	486220	4.2957e+06	3.9146e+06	4.4659e+06	6300697	3288800	3.7935e+06	3547702	4070799	5018303	4825400
A0A0H2XG33	A0A0H2XG33	Acetyl-CoA carboxylase, biotin carboxyl carrier protein	accB	0.565592	0.00368366	1.04721	0.645884	1.6769	0.00564834	1.38726	0.020755	1.2851	0.0649034	0.880106	0.375953	1.23823	0.141115	1.87487e+08	1.06041e+08	1.11047e+08	1.7782e+08	1.47107e+08	136273344	93327344	1.31303e+08	195529936	199449904	167480064	108740048	119779984	89603000	110640032	119750056	102749992	179680000	159799968	193979904	156960080	134259968	150099952	124070040	151580048	133169944	77630032	92712032	109639968	145929952	137320016	110660072
Q2FJB0	SYC	Cysteine--tRNA ligase	cysS	0.602631	0.0470769	1.0988	0.640381	1.4856	0.0157277	1.21227	0.162674	1.20362	0.233396	1.13026	0.360327	1.29402	0.141261	5.67717e+06	3.42123e+06	3.75927e+06	5.0826e+06	4.14747e+06	4.11787e+06	3866900	4.42713e+06	5421298	6993102	4617100	4.0173e+06	3.5378e+06	2.7086e+06	3.4388e+06	4.8311e+06	3007899	5.3089e+06	4787901	5151000	3.9494e+06	4.5187e+06	3.9743e+06	3.7128e+06	3.8977e+06	4.7431e+06	3753700	4.2572e+06	3.5898e+06	3.6707e+06	5.0031e+06	4.6076e+06
A0A0H2XGY0	A0A0H2XGY0	FeS assembly protein SufD	sufD	1.74562	0.200717	0.823635	0.428429	0.890215	0.719895	0.722929	0.445482	0.913132	0.648283	0.966663	0.860278	0.680946	0.142056	2.80955e+06	4.9044e+06	4.03943e+06	4.36597e+06	3.54553e+06	4.47837e+06	4.7409e+06	3.33963e+06	608742	3.9347e+06	3.8852e+06	3.7727e+06	4455902	6.4846e+06	4464800	2948400	4.7051e+06	2393501	4.3709e+06	6.3335e+06	781590	5105102	4749902	5027899	4.029e+06	4378201	4.3116e+06	4568802	5342300	3273998	2.9111e+06	3.8338e+06
A0A0H2XFW4	A0A0H2XFW4	Peptidase, U32 family	SAUSA300_1569	2.91859	0.000917873	0.998314	0.994522	1.55644	0.0112131	0.838279	0.402906	1.32075	0.147125	1.13659	0.183048	1.33993	0.142354	1.2873e+06	3.7571e+06	3.75077e+06	5.8477e+06	3.1495e+06	4.9622e+06	4.2703e+06	5.03423e+06	1.7339e+06	1.1765e+06	951500	4.0566e+06	3.5266e+06	3.6881e+06	3.9621e+06	5.1108e+06	2.1794e+06	5.756e+06	5131397	6.6557e+06	4.2885e+06	2.1097e+06	3050300	3.6799e+06	5.8166e+06	5.3901e+06	4.039e+06	3948299	4.8236e+06	3.7098e+06	5.9841e+06	5408798
Q2FEP3	RS19	30S ribosomal protein S19	rpsS	0.650896	0.0172138	1.50031	0.111302	1.33809	0.0414203	1.24609	0.0787425	1.42963	0.00843798	1.12412	0.396667	1.15752	0.143953	1.19214e+07	7.75957e+06	11641761	10382972	9669135	11093334	8.7227e+06	8.98187e+06	9996097	12248005	13519992	7.5589e+06	7456399	8263399	10390993	15353991	9180299	8697905	11056005	11395006	9235396	11171005	8601004	11125007	9966999	12187996	10260000	6891501	9016604	7.8312e+06	9977599	9136795
A0A0H2XEA7	A0A0H2XEA7	Signal peptidase I	spsB	0.800599	0.144901	0.98858	0.926315	1.17779	0.381585	1.04565	0.689848	1.14153	0.273434	1.19855	0.210212	1.22709	0.144263	2738033	2.19207e+06	2.16703e+06	2581800	2.29213e+06	2.5023e+06	2.6273e+06	2.68987e+06	2.512e+06	3.1408e+06	2.5613e+06	2212400	2.5705e+06	1.7933e+06	2.291e+06	1928599	2.2815e+06	2.0043e+06	3.1367e+06	2604399	2.39e+06	2.1759e+06	2310501	2.4103e+06	2.4007e+06	2.6959e+06	2.3441e+06	2.5588e+06	2.979e+06	2.8178e+06	2.3751e+06	2.8767e+06
A0A0H2XK58	A0A0H2XK58	Cell division protein FtsZ	ftsZ	0.937329	0.178285	0.906615	0.0564001	1.023	0.679443	1.08435	0.415168	1.07464	0.2499	0.947311	0.612488	0.927533	0.147395	7.92237e+06	7.42586e+06	6.7324e+06	7.59663e+06	8.05223e+06	7980103	7.0346e+06	6887734	7.9528e+06	8265803	7.5485e+06	7714998	6987899	7.5747e+06	6.4636e+06	6897599	6.836e+06	7717895	7004696	8067303	7112798	9307101	7736795	8673205	7610300	7656804	8316104	6.7756e+06	6012101	7.0763e+06	6485696	7.1012e+06
Q2FHI3	CODY	GTP-sensing transcriptional pleiotropic repressor CodY	codY	1.07424	0.864191	0.855635	0.663612	1.2482	0.151665	1.10717	0.518762	1.21902	0.129472	0.979635	0.88725	1.37416	0.149202	4.47202e+06	4.80403e+06	4.1105e+06	5.9964e+06	5.31887e+06	5.8562e+06	4.7062e+06	6.60153e+06	6462697	5.9585e+06	994870	5416598	5228800	3.7667e+06	5.4321e+06	1.3427e+06	5.5567e+06	5.3351e+06	5.8585e+06	6795597	5.1965e+06	4505299	6254800	5492699	6.0475e+06	6.0284e+06	4537398	4.1415e+06	5439699	5.4224e+06	8282496	6099697
A0A0H2XF42	A0A0H2XF42	Cytochrome D ubiquinol oxidase, subunit I	SAUSA300_0986	0.230204	0.283837	1.85262	0.202317	3.05798	0.318804	1.54546	0.434409	0.942234	0.93302	1.20834	0.758787	0.462422	0.150829	3.80633e+06	876233	1.62333e+06	2679500	1.35418e+06	825617	1.05879e+06	405190	8502496	1.1576e+06	1.7589e+06	811470	1362300	454930	1.6293e+06	904478	2.3362e+06	917500	5796701	1.3243e+06	389750	1779900	1.8929e+06	1.8262e+06	300020	350630	858400	330970	1.987e+06	382170	464310	369090
A0A0H2XKH0	A0A0H2XKH0	Uncharacterized protein	SAUSA300_1797	0.799566	0.328027	1.12028	0.498545	1.91927	0.00143064	1.10224	0.417551	1.29942	0.088271	1.20479	0.239239	1.25768	0.150905	8.52633e+06	6.81736e+06	7.63737e+06	1.30843e+07	7.51437e+06	8.85864e+06	8.2135e+06	8.57404e+06	6.798e+06	11303001	7477999	7.0353e+06	7774898	5641900	8559996	8532100	5.82e+06	14067001	12450005	12736004	8.3299e+06	6.7672e+06	7445996	7662799	8968905	9944203	9795995	7.3126e+06	7531896	7817404	10111001	7.7937e+06
Q2FHZ1	RNJ1	Ribonuclease J 1	rnj1	0.787463	0.160481	1.40433	0.367977	1.38807	0.189944	1.04387	0.733414	1.11889	0.417358	0.992386	0.947512	1.20338	0.151613	6.51543e+06	5.13067e+06	7.20517e+06	7.12173e+06	5.35573e+06	5.74067e+06	5.0916e+06	6174132	6311702	7637898	5.5967e+06	5572897	5760603	4.0585e+06	4.7001e+06	11100002	5815400	9368196	6354504	5.6425e+06	5.9465e+06	4980799	5139898	4.978e+06	5876402	6367598	5333098	4.836e+06	5.1057e+06	6262901	5.7212e+06	6.5383e+06
Q2FDT8	ISAA	Probable transglycosylase IsaA	isaA	1.50835	0.0473876	0.742759	0.351629	0.590593	0.0144653	0.75905	0.0978194	0.932868	0.783339	0.441193	0.0103599	0.642681	0.154487	877934	1.32423e+06	983587	782082	1.00516e+06	1.23534e+06	584243	851060	1.054e+06	832732	747070	1.0931e+06	1.3423e+06	1.5373e+06	1.1945e+06	397660	1.3586e+06	735413	826128	784706	1.03545e+06	864631	1.1154e+06	1.0922e+06	1.76433e+06	849479	505885	781276	465567	1.30634e+06	739868	506973
Q2FG61	TIG	Trigger factor	tig	0.718437	0.00610343	1.00535	0.947194	1.55374	0.0294314	1.32432	0.0776919	1.26189	0.0355493	1.11296	0.413649	1.14336	0.155966	5.61663e+06	4.0352e+06	4.0568e+06	6.26967e+06	5.3439e+06	5.09197e+06	4.49103e+06	4.6137e+06	5788499	5361900	5.6995e+06	4569998	3.8162e+06	3.7194e+06	4330799	4012398	3.8272e+06	7409897	5.289e+06	6.1101e+06	4983401	6.3042e+06	4744103	5498599	4.9474e+06	4.8299e+06	5324503	4.1866e+06	3961999	4932699	4.6456e+06	4.2628e+06
A0A0H2XDX7	A0A0H2XDX7	Putative membrane protein	SAUSA300_2385	1.07295	0.451036	0.822927	0.523315	0.750279	0.0244687	0.87346	0.0975725	0.906784	0.338314	1.24587	0.432963	0.888858	0.156483	1.6464e+06	1.7665e+06	1.4537e+06	1.32537e+06	1.54297e+06	1.60183e+06	2.20083e+06	1.57017e+06	1.5316e+06	1.8529e+06	1.5547e+06	1566599	1875399	1.8575e+06	1.8034e+06	586200	1.9715e+06	1.1854e+06	1.4443e+06	1.3464e+06	1.4951e+06	1.5435e+06	1.5903e+06	1.8276e+06	1513800	1464100	1.6746e+06	1.7509e+06	3177000	1469901	1.6431e+06	1.5975e+06
A0A0H2XGP1	A0A0H2XGP1	Preprotein translocase, YajC subunit	yajC	0.66399	0.0123823	1.44182	0.369775	1.52478	0.12096	1.2001	0.208666	1.39607	0.131843	0.934565	0.604768	1.37752	0.162242	1.41823e+07	9.41693e+06	1.35775e+07	14358763	11301235	13146667	8.80073e+06	1.2972e+07	13534997	14257001	14755005	10412997	10506005	7.3318e+06	9988897	21537988	9205701	16871994	16416999	9787296	9912700	11789999	12201006	10248002	13137993	16054006	8.1719e+06	9361201	8869102	16564006	11071993	11279996
Q2FF45	CSHA	DEAD-box ATP-dependent RNA helicase CshA	cshA	0.958959	0.728163	0.991116	0.954287	0.962434	0.826982	1.09488	0.467992	1.03305	0.796443	1.03603	0.770575	1.21323	0.164404	1.15517e+07	11077573	10979165	1.06614e+07	12128665	1.14437e+07	1.14767e+07	1.34397e+07	11325004	12396003	10934004	9616704	10172007	13444008	9839399	13148002	9950094	8565305	13113993	10304996	12792993	11049999	12543003	12481005	11379003	10471006	10861993	11195993	12372001	13916999	12041001	14360991
Q2FJA1	RL10	50S ribosomal protein L10	rplJ	1.14722	0.265835	0.945634	0.72025	0.775477	0.142676	1.00474	0.97326	1.03291	0.760151	0.806273	0.223435	0.801665	0.16548	8.2492e+06	9.46363e+06	8.94913e+06	7.33883e+06	9.50853e+06	9.7751e+06	7630268	7.58666e+06	8.2934e+06	7949496	8504699	8630198	8448699	11312000	7.6081e+06	10825994	8413298	7276798	6141004	8598696	8925399	11188994	8411196	10186999	9408001	9730296	9286096	7.292e+06	6.3127e+06	8704301	6609697	7445996
[truncated: 197 more rows]
[truncated: 8 more columns]

## Sheet: 4C. ABPP 3-resistant A
Protein IDs	Protein names	Protein description	Gene names	4 mutant/4 parent	P value	4 / DMSO (WT)	P value	3 + 4 / 4 (WT)	P value	Oxa2 + 4 / 4 (WT)	P value	4 / DMSO (3-resistant A)	P value	3 + 4 / 4 (3-resistant A)	P value	Oxa2 + 4 / 4 (3-resistant A)	P value	AVG parent DMSO/DMSO	AVG parent DMSO/4	AVG parent 3/4	AVG parent Oxa2/4	AVG 3-resistant A DMSO/DMSO	AVG 3-resistant A DMSO/4	AVG 3-resistant A 3/4	AVG 3-resistant A Oxa2/4	01 DMSO/DMSO (WT)	02 DMSO/DMSO (WT)	03 DMSO/DMSO (WT)	04 DMSO/4 (WT)	05 DMSO/4 (WT)	06 DMSO/4 (WT)	07 3/4 (WT)	08 3/4 (WT)	09 3/4 (WT)	10 Oxa2/4 (WT)	11 Oxa2/4 (WT)	12 Oxa2/4 (WT)	13 DMSO/DMSO (3-resistant A)	14 DMSO/DMSO (3-resistant A)	15 DMSO/DMSO (3-resistant A)	16 DMSO/4 (3-resistant A)	17 DMSO/4 (3-resistant A)	18 DMSO/4 (3-resistant A)	19 3/4 (3-resistant A)	20 3/4 (3-resistant A)	21 3/4 (3-resistant A)	22 Oxa2/4 (3-resistant A)	23 Oxa2/4 (3-resistant A)	24 Oxa2/4 (3-resistant A)
[truncated: 902 more rows]
[truncated: 8 more columns]

[truncated: 3 more sheets: 4D. ABPP 3-resistant B, 5. Full proteome analysis, 6. Selected gene analysis]
